# Supplementary material for: Genome-Wide Assessment of Stress-Associated Genes in Bifidobacteria
Source: Appl Environ Microbiol. 2022 Mar 21;88(7):e02251-21. doi: 10.1128/aem.02251-21 (PMC9004370; doi:10.1128/aem.02251-21)
Supplement: Supplemental file 2 — Data Set S1. Download aem.02251-21-s0002.xlsx, XLSX file, 0.4 MB [file aem.02251-21-s0002.xlsx]

## Sheet: Approved gene hits
Assembly accession number	Taxonomy	Percent identity [%]	Query coverage per high-scoring segment pair [%]	Label	Best hit title	Query title
GCF_001263395.1	actinocoloniiforme	83.4	100	Bifidobacterium actinocoloniiforme DSM 22766, DSM 22766 - GCF_001263395.1	GCF_001263395.1_ASM126339v1_o_WP_033504539.1 redoxin domain-containing protein [Bifidobacterium actinocoloniiforme]	AhpC_B. longum NCC2705_o_WP_007056578.1 MULTISPECIES: peroxiredoxin [Bifidobacterium]
GCF_001263395.1	actinocoloniiforme	47.4	98.1	Bifidobacterium actinocoloniiforme DSM 22766, DSM 22766 - GCF_001263395.1	GCF_001263395.1_ASM126339v1_o_WP_033504527.1 asparagine synthase (glutamine-hydrolyzing) [Bifidobacterium actinocoloniiforme]	Asparagine synthase_B. tibiigranuli TMW 2.2057_o_WP_152580942.1 asparagine synthase (glutamine-hydrolyzing) [Bifidobacterium tibiigranuli]
GCF_001263395.1	actinocoloniiforme	85.6	99.8	Bifidobacterium actinocoloniiforme DSM 22766, DSM 22766 - GCF_001263395.1	GCF_001263395.1_ASM126339v1_o_WP_033504969.1 F0F1 ATP synthase subunit alpha [Bifidobacterium actinocoloniiforme]	Alpha subunit F1F0 ATPase (atpA)_B. animalis DSM 10140_o_WP_004219176.1 F0F1 ATP synthase subunit alpha [Bifidobacterium animalis]
GCF_001263395.1	actinocoloniiforme	65.6	100	Bifidobacterium actinocoloniiforme DSM 22766, DSM 22766 - GCF_001263395.1	GCF_001263395.1_ASM126339v1_o_WP_033504965.1 F0F1 ATP synthase subunit A [Bifidobacterium actinocoloniiforme]	A subunit F1F0 ATPase (atpB)_B. animalis DSM 10140_o_WP_004219170.1 F0F1 ATP synthase subunit A [Bifidobacterium animalis]
GCF_001263395.1	actinocoloniiforme	58.2	77.5	Bifidobacterium actinocoloniiforme DSM 22766, DSM 22766 - GCF_001263395.1	GCF_001263395.1_ASM126339v1_o_WP_033504972.1 F0F1 ATP synthase subunit epsilon [Bifidobacterium actinocoloniiforme]	Epsilon subunit F1F0 ATPase (atpC)_B. animalis DSM 10140_o_WP_004219181.1 F0F1 ATP synthase subunit epsilon [Bifidobacterium animalis]
GCF_001263395.1	actinocoloniiforme	88.2	99.2	Bifidobacterium actinocoloniiforme DSM 22766, DSM 22766 - GCF_001263395.1	GCF_001263395.1_ASM126339v1_o_WP_033504971.1 F0F1 ATP synthase subunit beta [Bifidobacterium actinocoloniiforme]	Beta subunit F1F0 ATPase (atpD)_B. animalis DSM 10140_o_WP_004219179.1 F0F1 ATP synthase subunit beta [Bifidobacterium animalis]
GCF_001263395.1	actinocoloniiforme	71.6	97.4	Bifidobacterium actinocoloniiforme DSM 22766, DSM 22766 - GCF_001263395.1	GCF_001263395.1_ASM126339v1_o_WP_033504966.1 ATP synthase F0 subunit C [Bifidobacterium actinocoloniiforme]	C subunit F1F0 ATPase (atpE)_B. animalis DSM 10140_o_WP_004219171.1 MULTISPECIES: ATP synthase F0 subunit C [Bifidobacterium]
GCF_001263395.1	actinocoloniiforme	69.8	97.7	Bifidobacterium actinocoloniiforme DSM 22766, DSM 22766 - GCF_001263395.1	GCF_001263395.1_ASM126339v1_o_WP_033504967.1 F0F1 ATP synthase subunit B [Bifidobacterium actinocoloniiforme]	B subunit F1F0 ATPase (atpF)_B. animalis DSM 10140_o_WP_004219173.1 F0F1 ATP synthase subunit B [Bifidobacterium animalis]
GCF_001263395.1	actinocoloniiforme	71.3	100	Bifidobacterium actinocoloniiforme DSM 22766, DSM 22766 - GCF_001263395.1	GCF_001263395.1_ASM126339v1_o_WP_033504970.1 F0F1 ATP synthase subunit gamma [Bifidobacterium actinocoloniiforme]	Gamma subunit F1F0 ATPase (atpG)_B. animalis DSM 10140_o_WP_004219178.1 F0F1 ATP synthase subunit gamma [Bifidobacterium animalis]
GCF_001263395.1	actinocoloniiforme	49.1	97.8	Bifidobacterium actinocoloniiforme DSM 22766, DSM 22766 - GCF_001263395.1	GCF_001263395.1_ASM126339v1_o_WP_033504968.1 F0F1 ATP synthase subunit delta [Bifidobacterium actinocoloniiforme]	Delta subunit F1F0 ATPase (atpH)_B. animalis DSM 10140_o_WP_004269232.1 F0F1 ATP synthase subunit delta [Bifidobacterium animalis]
GCF_001263395.1	actinocoloniiforme	87.7	99.8	Bifidobacterium actinocoloniiforme DSM 22766, DSM 22766 - GCF_001263395.1	GCF_001263395.1_ASM126339v1_o_WP_033503692.1 catalase [Bifidobacterium actinocoloniiforme]	Catalase_B. xylocopae XV2_o_WP_113853686.1 catalase [Bifidobacterium xylocopae]
GCF_001263395.1	actinocoloniiforme	61	95.3	Bifidobacterium actinocoloniiforme DSM 22766, DSM 22766 - GCF_001263395.1	GCF_001263395.1_ASM126339v1_o_WP_033504113.1 helix-turn-helix transcriptional regulator [Bifidobacterium actinocoloniiforme]	ClgR_B. breve UCC2003_o_WP_080562228.1 helix-turn-helix transcriptional regulator [Bifidobacterium breve]
GCF_001263395.1	actinocoloniiforme	79.7	100	Bifidobacterium actinocoloniiforme DSM 22766, DSM 22766 - GCF_001263395.1	GCF_001263395.1_ASM126339v1_o_WP_033504074.1 ATP-dependent Clp protease proteolytic subunit [Bifidobacterium actinocoloniiforme]	ClpP2_B. breve UCC2003_o_WP_014483863.1 ATP-dependent Clp protease proteolytic subunit [Bifidobacterium breve]
GCF_001263395.1	actinocoloniiforme	63.8	99.3	Bifidobacterium actinocoloniiforme DSM 22766, DSM 22766 - GCF_001263395.1	GCF_001263395.1_ASM126339v1_o_WP_051905274.1 ATP-dependent Clp protease ATP-binding subunit ClpX [Bifidobacterium actinocoloniiforme]	ClpX_B. breve UCC2003_o_WP_003833417.1 ATP-dependent Clp protease ATP-binding subunit ClpX [Bifidobacterium breve]
GCF_001263395.1	actinocoloniiforme	60	82.3	Bifidobacterium actinocoloniiforme DSM 22766, DSM 22766 - GCF_001263395.1	GCF_001263395.1_ASM126339v1_o_WP_033503756.1 cold-shock protein [Bifidobacterium actinocoloniiforme]	CspA_B. breve UCC2003_o_WP_003830292.1 cold-shock protein [Bifidobacterium breve]
GCF_001263395.1	actinocoloniiforme	72.7	99.2	Bifidobacterium actinocoloniiforme DSM 22766, DSM 22766 - GCF_001263395.1	GCF_001263395.1_ASM126339v1_o_WP_033503766.1 cold-shock protein [Bifidobacterium actinocoloniiforme]	CspB_B. breve UCC2003_o_WP_003830298.1 cold shock domain-containing protein [Bifidobacterium breve]
GCF_001263395.1	actinocoloniiforme	77.2	99.6	Bifidobacterium actinocoloniiforme DSM 22766, DSM 22766 - GCF_001263395.1	GCF_001263395.1_ASM126339v1_o_WP_033503613.1 cytochrome ubiquinol oxidase subunit I [Bifidobacterium actinocoloniiforme]	CydA_B. asteroides PRL2011_o_WP_015021329.1 MULTISPECIES: cytochrome ubiquinol oxidase subunit I [Bifidobacterium]
GCF_001263395.1	actinocoloniiforme	82.2	96.3	Bifidobacterium actinocoloniiforme DSM 22766, DSM 22766 - GCF_001263395.1	GCF_001263395.1_ASM126339v1_o_WP_033503611.1 cytochrome d ubiquinol oxidase subunit II [Bifidobacterium actinocoloniiforme]	CydB_B. asteroides PRL2011_o_WP_015021326.1 MULTISPECIES: cytochrome d ubiquinol oxidase subunit II [Bifidobacterium]
GCF_001263395.1	actinocoloniiforme	74.2	95.7	Bifidobacterium actinocoloniiforme DSM 22766, DSM 22766 - GCF_001263395.1	GCF_001263395.1_ASM126339v1_o_WP_081924965.1 thiol reductant ABC exporter subunit CydC [Bifidobacterium actinocoloniiforme]	CydC_B. asteroides PRL2011_o_WP_099327409.1 thiol reductant ABC exporter subunit CydC [Bifidobacterium asteroides]
GCF_001263395.1	actinocoloniiforme	63.6	99.5	Bifidobacterium actinocoloniiforme DSM 22766, DSM 22766 - GCF_001263395.1	GCF_001263395.1_ASM126339v1_o_WP_081924966.1 thiol reductant ABC exporter subunit CydD [Bifidobacterium actinocoloniiforme]	CydD_B. asteroides PRL2011_o_WP_099327362.1 ABC transporter ATP-binding protein/permease [Bifidobacterium asteroides]
GCF_001263395.1	actinocoloniiforme	67.8	99.4	Bifidobacterium actinocoloniiforme DSM 22766, DSM 22766 - GCF_001263395.1	GCF_001263395.1_ASM126339v1_o_WP_033504204.1 DnaJ domain-containing protein [Bifidobacterium actinocoloniiforme]	DnaJ_B. breve UCC2003_o_WP_003827989.1 MULTISPECIES: DnaJ domain-containing protein [Bifidobacterium]
GCF_001263395.1	actinocoloniiforme	69.6	100	Bifidobacterium actinocoloniiforme DSM 22766, DSM 22766 - GCF_001263395.1	GCF_001263395.1_ASM126339v1_o_WP_033504440.1 molecular chaperone DnaJ [Bifidobacterium actinocoloniiforme]	DnaJ2_B. breve UCC2003_o_WP_015438803.1 molecular chaperone DnaJ [Bifidobacterium breve]
GCF_001263395.1	actinocoloniiforme	90.9	100	Bifidobacterium actinocoloniiforme DSM 22766, DSM 22766 - GCF_001263395.1	GCF_001263395.1_ASM126339v1_o_WP_033504208.1 molecular chaperone DnaK [Bifidobacterium actinocoloniiforme]	DnaK_B. breve UCC2003_o_WP_014483299.1 MULTISPECIES: molecular chaperone DnaK [Bifidobacterium]
GCF_001263395.1	actinocoloniiforme	69	99.4	Bifidobacterium actinocoloniiforme DSM 22766, DSM 22766 - GCF_001263395.1	GCF_001263395.1_ASM126339v1_o_WP_033504540.1 DNA starvation/stationary phase protection protein [Bifidobacterium actinocoloniiforme]	DPS_B. longum BBMN68_o_WP_007051742.1 MULTISPECIES: DNA starvation/stationary phase protection protein [Terrabacteria group]
GCF_001263395.1	actinocoloniiforme	88.5	100	Bifidobacterium actinocoloniiforme DSM 22766, DSM 22766 - GCF_001263395.1	GCF_001263395.1_ASM126339v1_o_WP_033503757.1 chaperonin GroEL [Bifidobacterium actinocoloniiforme]	GroEL_B. breve UCC2003_o_WP_003830293.1 MULTISPECIES: chaperonin GroEL [Bifidobacterium]
GCF_001263395.1	actinocoloniiforme	86.5	99	Bifidobacterium actinocoloniiforme DSM 22766, DSM 22766 - GCF_001263395.1	GCF_001263395.1_ASM126339v1_o_WP_033504298.1 co-chaperone GroES [Bifidobacterium actinocoloniiforme]	GroES_B. breve UCC2003_o_WP_003829844.1 MULTISPECIES: co-chaperone GroES [Bifidobacterium]
GCF_001263395.1	actinocoloniiforme	58.6	100	Bifidobacterium actinocoloniiforme DSM 22766, DSM 22766 - GCF_001263395.1	GCF_001263395.1_ASM126339v1_o_WP_033504441.1 heat-inducible transcriptional repressor HrcA [Bifidobacterium actinocoloniiforme]	HrcA_B. breve UCC2003_o_WP_015438802.1 heat-inducible transcriptional repressor HrcA [Bifidobacterium breve]
GCF_001263395.1	actinocoloniiforme	50.5	99.5	Bifidobacterium actinocoloniiforme DSM 22766, DSM 22766 - GCF_001263395.1	GCF_001263395.1_ASM126339v1_o_WP_033504203.1 MerR family transcriptional regulator [Bifidobacterium actinocoloniiforme]	HspR_B. breve UCC2003_o_WP_003827990.1 MULTISPECIES: helix-turn-helix transcriptional regulator [Bifidobacterium]
GCF_001263395.1	actinocoloniiforme	52.3	97.5	Bifidobacterium actinocoloniiforme DSM 22766, DSM 22766 - GCF_001263395.1	GCF_001263395.1_ASM126339v1_o_WP_033504515.1 trypsin-like peptidase domain-containing protein [Bifidobacterium actinocoloniiforme]	HtrA_B. longum NCC2705_o_WP_011068543.1 trypsin-like peptidase domain-containing protein [Bifidobacterium longum]
GCF_001263395.1	actinocoloniiforme	71.6	96.6	Bifidobacterium actinocoloniiforme DSM 22766, DSM 22766 - GCF_001263395.1	GCF_001263395.1_ASM126339v1_o_WP_193786717.1 transcriptional repressor LexA [Bifidobacterium actinocoloniiforme]	LexA_B. breve UCC2003_o_WP_003830434.1 transcriptional repressor LexA [Bifidobacterium breve]
GCF_001263395.1	actinocoloniiforme	62.9	94.8	Bifidobacterium actinocoloniiforme DSM 22766, DSM 22766 - GCF_001263395.1	GCF_001263395.1_ASM126339v1_o_WP_033504943.1 peptide-methionine (R)-S-oxide reductase MsrB [Bifidobacterium actinocoloniiforme]	MsrAB_B. longum NCC2705_o_WP_162899813.1 peptide-methionine (R)-S-oxide reductase MsrB [Bifidobacterium longum]
GCF_001263395.1	actinocoloniiforme	65.7	100	Bifidobacterium actinocoloniiforme DSM 22766, DSM 22766 - GCF_001263395.1	GCF_001263395.1_ASM126339v1_o_WP_033503614.1 NAD(P)/FAD-dependent oxidoreductase [Bifidobacterium actinocoloniiforme]	NADH dehydrogenase_B. asteroides PRL2011_o_WP_015021324.1 NAD(P)/FAD-dependent oxidoreductase [Bifidobacterium asteroides]
GCF_001263395.1	actinocoloniiforme	52	97.6	Bifidobacterium actinocoloniiforme DSM 22766, DSM 22766 - GCF_001263395.1	GCF_001263395.1_ASM126339v1_o_WP_051905460.1 nitroreductase family protein [Bifidobacterium actinocoloniiforme]	H2O2 forming NADPH oxidase (NPOX)_B. longum ATCC15697_o_WP_012578666.1 MULTISPECIES: nitroreductase family protein [Bifidobacterium]
GCF_001263395.1	actinocoloniiforme	66.7	95.1	Bifidobacterium actinocoloniiforme DSM 22766, DSM 22766 - GCF_001263395.1	GCF_001263395.1_ASM126339v1_o_WP_033503809.1 aminopeptidase P family protein [Bifidobacterium actinocoloniiforme]	PePp_B. longum BBMN68_o_WP_007052570.1 aminopeptidase P family protein [Bifidobacterium longum]
GCF_001263395.1	actinocoloniiforme	84.5	99.6	Bifidobacterium actinocoloniiforme DSM 22766, DSM 22766 - GCF_001263395.1	GCF_001263395.1_ASM126339v1_o_WP_033503998.1 RNA degradosome polyphosphate kinase [Bifidobacterium actinocoloniiforme]	PPK1_B. scardovii JCM 12489_o_WP_033519427.1 RNA degradosome polyphosphate kinase [Bifidobacterium scardovii]
GCF_001263395.1	actinocoloniiforme	75.1	95.3	Bifidobacterium actinocoloniiforme DSM 22766, DSM 22766 - GCF_001263395.1	GCF_001263395.1_ASM126339v1_o_WP_033504457.1 dihydroorotate dehydrogenase [Bifidobacterium actinocoloniiforme]	PyrDb_B. bifidum ATCC29521_o_WP_021648026.1 dihydroorotate dehydrogenase [Bifidobacterium bifidum]
GCF_001263395.1	actinocoloniiforme	53.1	99.3	Bifidobacterium actinocoloniiforme DSM 22766, DSM 22766 - GCF_001263395.1	GCF_001263395.1_ASM126339v1_o_WP_033504490.1 2-polyprenylphenol hydroxylase [Bifidobacterium actinocoloniiforme]	PyrK_B. bifidum ATCC29521_o_WP_003813104.1 dihydroorotate dehydrogenase electron transfer subunit [Bifidobacterium bifidum]
GCF_001263395.1	actinocoloniiforme	40.9	94.6	Bifidobacterium actinocoloniiforme DSM 22766, DSM 22766 - GCF_001263395.1	GCF_001263395.1_ASM126339v1_o_WP_033503463.1 pyruvate oxidase [Bifidobacterium actinocoloniiforme]	Pyruvate oxidase_B. tibiigranuli TMW 2.2057_o_WP_152580610.1 pyruvate oxidase [Bifidobacterium tibiigranuli TMW 2.2057]
GCF_001263395.1	actinocoloniiforme	83	98.6	Bifidobacterium actinocoloniiforme DSM 22766, DSM 22766 - GCF_001263395.1	GCF_001263395.1_ASM126339v1_o_WP_033504109.1 ribosome-associated translation inhibitor RaiA [Bifidobacterium actinocoloniiforme]	RaiA_B. longum BBMN68_o_WP_007054480.1 ribosome-associated translation inhibitor RaiA [Bifidobacterium longum]
GCF_001263395.1	actinocoloniiforme	81.8	95.4	Bifidobacterium actinocoloniiforme DSM 22766, DSM 22766 - GCF_001263395.1	GCF_001263395.1_ASM126339v1_o_WP_033504111.1 recombinase RecA [Bifidobacterium actinocoloniiforme]	RecA_B. breve UCC2003_o_WP_015438912.1 recombinase RecA [Bifidobacterium breve]
GCF_001263395.1	actinocoloniiforme	56.3	82.4	Bifidobacterium actinocoloniiforme DSM 22766, DSM 22766 - GCF_001263395.1	GCF_001263395.1_ASM126339v1_o_WP_051905428.1 RecX family transcriptional regulator [Bifidobacterium actinocoloniiforme]	RecX_B. breve UCC2003_o_WP_015438911.1 RecX family transcriptional regulator [Bifidobacterium breve]
GCF_001263395.1	actinocoloniiforme	73.9	100	Bifidobacterium actinocoloniiforme DSM 22766, DSM 22766 - GCF_001263395.1	GCF_001263395.1_ASM126339v1_o_WP_081924850.1 RNA polymerase sigma factor [Bifidobacterium actinocoloniiforme]	HrdB_B. breve UCC2003_o_WP_015438903.1 RNA polymerase sigma factor [Bifidobacterium breve]
GCF_001263395.1	actinocoloniiforme	81.4	74.3	Bifidobacterium actinocoloniiforme DSM 22766, DSM 22766 - GCF_001263395.1	GCF_001263395.1_ASM126339v1_o_WP_051905432.1 sigma-70 family RNA polymerase sigma factor [Bifidobacterium actinocoloniiforme]	RpoE_1_B. breve UCC2003_o_WP_038426821.1 sigma-70 family RNA polymerase sigma factor [Bifidobacterium breve]
GCF_001263395.1	actinocoloniiforme	44.8	99.7	Bifidobacterium actinocoloniiforme DSM 22766, DSM 22766 - GCF_001263395.1	GCF_001263395.1_ASM126339v1_o_WP_051905226.1 4Fe-4S dicluster domain-containing protein [Bifidobacterium actinocoloniiforme]	SdhB_B. asteroides PRL2011_o_WP_033511913.1 4Fe-4S dicluster domain-containing protein [Bifidobacterium asteroides]
GCF_001263395.1	actinocoloniiforme	93.2	100	Bifidobacterium actinocoloniiforme DSM 22766, DSM 22766 - GCF_001263395.1	GCF_001263395.1_ASM126339v1_o_WP_033503782.1 superoxide dismutase [Bifidobacterium actinocoloniiforme]	Superoxide dismutase_B. xylocopae XV2_o_WP_113852633.1 superoxide dismutase [Bifidobacterium xylocopae]
GCF_001263395.1	actinocoloniiforme	57.2	97.9	Bifidobacterium actinocoloniiforme DSM 22766, DSM 22766 - GCF_001263395.1	GCF_001263395.1_ASM126339v1_o_WP_033504891.1 thioredoxin-disulfide reductase [Bifidobacterium actinocoloniiforme]	Thioredoxin reductase_B. longum NCC2705_o_WP_012472072.1 thioredoxin-disulfide reductase [Bifidobacterium longum]
GCF_001263395.1	actinocoloniiforme	65.4	99.2	Bifidobacterium actinocoloniiforme DSM 22766, DSM 22766 - GCF_001263395.1	GCF_001263395.1_ASM126339v1_o_WP_081925008.1 FAD-dependent oxidoreductase [Bifidobacterium actinocoloniiforme]	TrxR Thioredoxin reductase (next to AhpC)_B. longum NCC2705_o_WP_007056574.1 FAD-dependent oxidoreductase [Bifidobacterium longum]
GCF_001263395.1	actinocoloniiforme	79.8	99.1	Bifidobacterium actinocoloniiforme DSM 22766, DSM 22766 - GCF_001263395.1	GCF_001263395.1_ASM126339v1_o_WP_033503568.1 universal stress protein [Bifidobacterium actinocoloniiforme]	UspA_2_B. breve UCC2003_o_WP_014484218.1 universal stress protein [Bifidobacterium breve]
GCF_001263395.1	actinocoloniiforme	97.8	96.7	Bifidobacterium actinocoloniiforme DSM 22766, DSM 22766 - GCF_001263395.1	GCF_001263395.1_ASM126339v1_o_WP_033503305.1 MULTISPECIES: WhiB family transcriptional regulator [Bifidobacterium]	WblE_B. longum NCC2705_o_WP_003835265.1 MULTISPECIES: WhiB family transcriptional regulator [Bifidobacterium]
GCF_001263395.1	actinocoloniiforme	87.7	99.9	Bifidobacterium actinocoloniiforme DSM 22766, DSM 22766 - GCF_001263395.1	GCF_001263395.1_ASM126339v1_o_WP_033503767.1 ATP-dependent Clp protease ATP-binding subunit [Bifidobacterium actinocoloniiforme]	ClpC_B. breve UCC2003_o_WP_003830303.1 ATP-dependent Clp protease ATP-binding subunit [Bifidobacterium breve]
GCF_001263395.1	actinocoloniiforme	69.4	99.6	Bifidobacterium actinocoloniiforme DSM 22766, DSM 22766 - GCF_001263395.1	GCF_001263395.1_ASM126339v1_o_WP_033504205.1 nucleotide exchange factor GrpE [Bifidobacterium actinocoloniiforme]	GrpE_B. breve UCC2003_o_WP_003827988.1 MULTISPECIES: nucleotide exchange factor GrpE [Bifidobacterium]
GCF_001263395.1	actinocoloniiforme	60.5	100	Bifidobacterium actinocoloniiforme DSM 22766, DSM 22766 - GCF_001263395.1	GCF_001263395.1_ASM126339v1_o_WP_033503271.1 FAD-binding protein [Bifidobacterium actinocoloniiforme]	SdhA_B. asteroides PRL2011_o_WP_033511903.1 FAD-dependent oxidoreductase [Bifidobacterium asteroides]
GCF_001263395.1	actinocoloniiforme	58.5	99.6	Bifidobacterium actinocoloniiforme DSM 22766, DSM 22766 - GCF_001263395.1	GCF_001263395.1_ASM126339v1_o_WP_081924946.1 coproporphyrinogen III oxidase [Bifidobacterium actinocoloniiforme]	HemN_B. longum NCC2705_o_WP_008783712.1 radical SAM family heme chaperone HemW [Bifidobacterium longum]
GCF_001263395.1	actinocoloniiforme	85.6	90.3	Bifidobacterium actinocoloniiforme DSM 22766, DSM 22766 - GCF_001263395.1	GCF_001263395.1_ASM126339v1_o_WP_033504138.1 ATP-dependent Clp protease proteolytic subunit [Bifidobacterium actinocoloniiforme]	ClpP1_B. breve UCC2003_o_WP_003833421.1 ATP-dependent Clp protease proteolytic subunit [Bifidobacterium breve]
GCF_001263395.1	actinocoloniiforme	50.6	99.4	Bifidobacterium actinocoloniiforme DSM 22766, DSM 22766 - GCF_001263395.1	GCF_001263395.1_ASM126339v1_o_WP_033504397.1 Hsp20/alpha crystallin family protein [Bifidobacterium actinocoloniiforme]	Hsp20_B. breve UCC2003_o_WP_015438220.1 Hsp20/alpha crystallin family protein [Bifidobacterium breve]
GCF_000010425.1	adolescentis	67.9	98.8	Bifidobacterium adolescentis ATCC 15703, ATCC 15703 - GCF_000010425.1	GCF_000010425.1_ASM1042v1_o_WP_041777192.1 asparaginase [Bifidobacterium adolescentis]	Asparaginase_B.tibiigranuli TMW 2.2057_o_WP_152580025.1 asparaginase [Bifidobacterium tibiigranuli]
GCF_000010425.1	adolescentis	76.5	99.7	Bifidobacterium adolescentis ATCC 15703, ATCC 15703 - GCF_000010425.1	GCF_000010425.1_ASM1042v1_o_WP_011743427.1 asparagine synthase (glutamine-hydrolyzing) [Bifidobacterium adolescentis]	Asparagine synthase_B. tibiigranuli TMW 2.2057_o_WP_152580942.1 asparagine synthase (glutamine-hydrolyzing) [Bifidobacterium tibiigranuli]
GCF_000010425.1	adolescentis	91.3	99.1	Bifidobacterium adolescentis ATCC 15703, ATCC 15703 - GCF_000010425.1	GCF_000010425.1_ASM1042v1_o_WP_003809860.1 MULTISPECIES: F0F1 ATP synthase subunit alpha [Bifidobacterium]	Alpha subunit F1F0 ATPase (atpA)_B. animalis DSM 10140_o_WP_004219176.1 F0F1 ATP synthase subunit alpha [Bifidobacterium animalis]
GCF_000010425.1	adolescentis	83.7	100	Bifidobacterium adolescentis ATCC 15703, ATCC 15703 - GCF_000010425.1	GCF_000010425.1_ASM1042v1_o_WP_011743722.1 MULTISPECIES: F0F1 ATP synthase subunit A [Bifidobacterium]	A subunit F1F0 ATPase (atpB)_B. animalis DSM 10140_o_WP_004219170.1 F0F1 ATP synthase subunit A [Bifidobacterium animalis]
GCF_000010425.1	adolescentis	64.8	86.3	Bifidobacterium adolescentis ATCC 15703, ATCC 15703 - GCF_000010425.1	GCF_000010425.1_ASM1042v1_o_WP_011743717.1 MULTISPECIES: F0F1 ATP synthase subunit epsilon [Bifidobacterium]	Epsilon subunit F1F0 ATPase (atpC)_B. animalis DSM 10140_o_WP_004219181.1 F0F1 ATP synthase subunit epsilon [Bifidobacterium animalis]
GCF_000010425.1	adolescentis	91.5	99.8	Bifidobacterium adolescentis ATCC 15703, ATCC 15703 - GCF_000010425.1	GCF_000010425.1_ASM1042v1_o_WP_011743718.1 MULTISPECIES: F0F1 ATP synthase subunit beta [Bifidobacterium]	Beta subunit F1F0 ATPase (atpD)_B. animalis DSM 10140_o_WP_004219179.1 F0F1 ATP synthase subunit beta [Bifidobacterium animalis]
GCF_000010425.1	adolescentis	95.9	97.4	Bifidobacterium adolescentis ATCC 15703, ATCC 15703 - GCF_000010425.1	GCF_000010425.1_ASM1042v1_o_WP_003809874.1 MULTISPECIES: ATP synthase F0 subunit C [Terrabacteria group]	C subunit F1F0 ATPase (atpE)_B. animalis DSM 10140_o_WP_004219171.1 MULTISPECIES: ATP synthase F0 subunit C [Bifidobacterium]
GCF_000010425.1	adolescentis	75	98.3	Bifidobacterium adolescentis ATCC 15703, ATCC 15703 - GCF_000010425.1	GCF_000010425.1_ASM1042v1_o_WP_011743721.1 F0F1 ATP synthase subunit B [Bifidobacterium adolescentis]	B subunit F1F0 ATPase (atpF)_B. animalis DSM 10140_o_WP_004219173.1 F0F1 ATP synthase subunit B [Bifidobacterium animalis]
GCF_000010425.1	adolescentis	76.8	100	Bifidobacterium adolescentis ATCC 15703, ATCC 15703 - GCF_000010425.1	GCF_000010425.1_ASM1042v1_o_WP_011743719.1 F0F1 ATP synthase subunit gamma [Bifidobacterium adolescentis]	Gamma subunit F1F0 ATPase (atpG)_B. animalis DSM 10140_o_WP_004219178.1 F0F1 ATP synthase subunit gamma [Bifidobacterium animalis]
GCF_000010425.1	adolescentis	70.3	98.6	Bifidobacterium adolescentis ATCC 15703, ATCC 15703 - GCF_000010425.1	GCF_000010425.1_ASM1042v1_o_WP_011743720.1 F0F1 ATP synthase subunit delta [Bifidobacterium adolescentis]	Delta subunit F1F0 ATPase (atpH)_B. animalis DSM 10140_o_WP_004269232.1 F0F1 ATP synthase subunit delta [Bifidobacterium animalis]
GCF_000010425.1	adolescentis	53	99	Bifidobacterium adolescentis ATCC 15703, ATCC 15703 - GCF_000010425.1	GCF_000010425.1_ASM1042v1_o_WP_011743221.1 choloylglycine hydrolase family protein [Bifidobacterium adolescentis]	BSH_B. lactis BB-12_o_WP_004217908.1 choloylglycine hydrolase [Bifidobacterium animalis]
GCF_000010425.1	adolescentis	72	97.7	Bifidobacterium adolescentis ATCC 15703, ATCC 15703 - GCF_000010425.1	GCF_000010425.1_ASM1042v1_o_WP_021913821.1 MULTISPECIES: helix-turn-helix transcriptional regulator [Bifidobacterium]	ClgR_B. breve UCC2003_o_WP_080562228.1 helix-turn-helix transcriptional regulator [Bifidobacterium breve]
GCF_000010425.1	adolescentis	82	99.8	Bifidobacterium adolescentis ATCC 15703, ATCC 15703 - GCF_000010425.1	GCF_000010425.1_ASM1042v1_o_WP_011743752.1 ATP-dependent chaperone ClpB [Bifidobacterium adolescentis]	ClpB_B. breve UCC2003_o_WP_015439276.1 ATP-dependent chaperone ClpB [Bifidobacterium breve]
GCF_000010425.1	adolescentis	84.9	99.6	Bifidobacterium adolescentis ATCC 15703, ATCC 15703 - GCF_000010425.1	GCF_000010425.1_ASM1042v1_o_WP_011743025.1 ATP-dependent Clp protease proteolytic subunit [Bifidobacterium adolescentis]	ClpP2_B. breve UCC2003_o_WP_014483863.1 ATP-dependent Clp protease proteolytic subunit [Bifidobacterium breve]
GCF_000010425.1	adolescentis	72.4	96.9	Bifidobacterium adolescentis ATCC 15703, ATCC 15703 - GCF_000010425.1	GCF_000010425.1_ASM1042v1_o_WP_041777275.1 ATP-dependent Clp protease ATP-binding subunit ClpX [Bifidobacterium adolescentis]	ClpX_B. breve UCC2003_o_WP_003833417.1 ATP-dependent Clp protease ATP-binding subunit ClpX [Bifidobacterium breve]
GCF_000010425.1	adolescentis	82.3	100	Bifidobacterium adolescentis ATCC 15703, ATCC 15703 - GCF_000010425.1	GCF_000010425.1_ASM1042v1_o_WP_003808704.1 cold shock domain-containing protein [Bifidobacterium adolescentis]	CspB_B. breve UCC2003_o_WP_003830298.1 cold shock domain-containing protein [Bifidobacterium breve]
GCF_000010425.1	adolescentis	75.4	99.4	Bifidobacterium adolescentis ATCC 15703, ATCC 15703 - GCF_000010425.1	GCF_000010425.1_ASM1042v1_o_WP_011743843.1 DnaJ domain-containing protein [Bifidobacterium adolescentis]	DnaJ_B. breve UCC2003_o_WP_003827989.1 MULTISPECIES: DnaJ domain-containing protein [Bifidobacterium]
GCF_000010425.1	adolescentis	75.9	99.7	Bifidobacterium adolescentis ATCC 15703, ATCC 15703 - GCF_000010425.1	GCF_000010425.1_ASM1042v1_o_WP_011743198.1 MULTISPECIES: molecular chaperone DnaJ [Bifidobacterium]	DnaJ2_B. breve UCC2003_o_WP_015438803.1 molecular chaperone DnaJ [Bifidobacterium breve]
GCF_000010425.1	adolescentis	94.4	100	Bifidobacterium adolescentis ATCC 15703, ATCC 15703 - GCF_000010425.1	GCF_000010425.1_ASM1042v1_o_WP_011743845.1 molecular chaperone DnaK [Bifidobacterium adolescentis]	DnaK_B. breve UCC2003_o_WP_014483299.1 MULTISPECIES: molecular chaperone DnaK [Bifidobacterium]
GCF_000010425.1	adolescentis	77.1	99.8	Bifidobacterium adolescentis ATCC 15703, ATCC 15703 - GCF_000010425.1	GCF_000010425.1_ASM1042v1_o_WP_041777372.1 gamma-glutamylcysteine synthetase [Bifidobacterium adolescentis]	Glutamate-cysteine ligase_B. longum BBMN68_o_WP_013410698.1 gamma-glutamylcysteine synthetase [Bifidobacterium longum]
GCF_000010425.1	adolescentis	92.1	100	Bifidobacterium adolescentis ATCC 15703, ATCC 15703 - GCF_000010425.1	GCF_000010425.1_ASM1042v1_o_WP_011743003.1 chaperonin GroEL [Bifidobacterium adolescentis]	GroEL_B. breve UCC2003_o_WP_003830293.1 MULTISPECIES: chaperonin GroEL [Bifidobacterium]
GCF_000010425.1	adolescentis	93.8	100	Bifidobacterium adolescentis ATCC 15703, ATCC 15703 - GCF_000010425.1	GCF_000010425.1_ASM1042v1_o_WP_011742802.1 MULTISPECIES: co-chaperone GroES [Bifidobacterium]	GroES_B. breve UCC2003_o_WP_003829844.1 MULTISPECIES: co-chaperone GroES [Bifidobacterium]
GCF_000010425.1	adolescentis	68.9	98.4	Bifidobacterium adolescentis ATCC 15703, ATCC 15703 - GCF_000010425.1	GCF_000010425.1_ASM1042v1_o_WP_011743199.1 heat-inducible transcriptional repressor HrcA [Bifidobacterium adolescentis]	HrcA_B. breve UCC2003_o_WP_015438802.1 heat-inducible transcriptional repressor HrcA [Bifidobacterium breve]
GCF_000010425.1	adolescentis	62.7	99	Bifidobacterium adolescentis ATCC 15703, ATCC 15703 - GCF_000010425.1	GCF_000010425.1_ASM1042v1_o_WP_003811239.1 MerR family transcriptional regulator [Bifidobacterium adolescentis]	HspR_B. breve UCC2003_o_WP_003827990.1 MULTISPECIES: helix-turn-helix transcriptional regulator [Bifidobacterium]
GCF_000010425.1	adolescentis	59.1	93.5	Bifidobacterium adolescentis ATCC 15703, ATCC 15703 - GCF_000010425.1	GCF_000010425.1_ASM1042v1_o_WP_011742607.1 trypsin-like peptidase domain-containing protein [Bifidobacterium adolescentis]	HtrA_B. longum NCC2705_o_WP_011068543.1 trypsin-like peptidase domain-containing protein [Bifidobacterium longum]
GCF_000010425.1	adolescentis	75.9	100	Bifidobacterium adolescentis ATCC 15703, ATCC 15703 - GCF_000010425.1	GCF_000010425.1_ASM1042v1_o_WP_003810781.1 MULTISPECIES: transcriptional repressor LexA [Bifidobacterium]	LexA_B. breve UCC2003_o_WP_003830434.1 transcriptional repressor LexA [Bifidobacterium breve]
GCF_000010425.1	adolescentis	83.2	100	Bifidobacterium adolescentis ATCC 15703, ATCC 15703 - GCF_000010425.1	GCF_000010425.1_ASM1042v1_o_WP_041777249.1 oleate hydratase [Bifidobacterium adolescentis]	Oleate hydratase_B. breve NCFB 2258_o_WP_015438992.1 oleate hydratase [Bifidobacterium breve]
GCF_000010425.1	adolescentis	84.5	99.6	Bifidobacterium adolescentis ATCC 15703, ATCC 15703 - GCF_000010425.1	GCF_000010425.1_ASM1042v1_o_WP_041777358.1 aminopeptidase P family protein [Bifidobacterium adolescentis]	PePp_B. longum BBMN68_o_WP_007052570.1 aminopeptidase P family protein [Bifidobacterium longum]
GCF_000010425.1	adolescentis	91.8	99.5	Bifidobacterium adolescentis ATCC 15703, ATCC 15703 - GCF_000010425.1	GCF_000010425.1_ASM1042v1_o_WP_011742670.1 RNA degradosome polyphosphate kinase [Bifidobacterium adolescentis]	PPK1_B. scardovii JCM 12489_o_WP_033519427.1 RNA degradosome polyphosphate kinase [Bifidobacterium scardovii]
GCF_000010425.1	adolescentis	77.2	100	Bifidobacterium adolescentis ATCC 15703, ATCC 15703 - GCF_000010425.1	GCF_000010425.1_ASM1042v1_o_WP_003809360.1 MULTISPECIES: dihydroorotate dehydrogenase [Bifidobacterium]	PyrDb_B. bifidum ATCC29521_o_WP_021648026.1 dihydroorotate dehydrogenase [Bifidobacterium bifidum]
GCF_000010425.1	adolescentis	68	98.6	Bifidobacterium adolescentis ATCC 15703, ATCC 15703 - GCF_000010425.1	GCF_000010425.1_ASM1042v1_o_WP_011743303.1 MULTISPECIES: dihydroorotate dehydrogenase electron transfer subunit [Bifidobacterium]	PyrK_B. bifidum ATCC29521_o_WP_003813104.1 dihydroorotate dehydrogenase electron transfer subunit [Bifidobacterium bifidum]
GCF_000010425.1	adolescentis	88.6	99.5	Bifidobacterium adolescentis ATCC 15703, ATCC 15703 - GCF_000010425.1	GCF_000010425.1_ASM1042v1_o_WP_003810589.1 MULTISPECIES: ribosome-associated translation inhibitor RaiA [Bifidobacterium]	RaiA_B. longum BBMN68_o_WP_007054480.1 ribosome-associated translation inhibitor RaiA [Bifidobacterium longum]
GCF_000010425.1	adolescentis	84.6	97.4	Bifidobacterium adolescentis ATCC 15703, ATCC 15703 - GCF_000010425.1	GCF_000010425.1_ASM1042v1_o_WP_003810592.1 MULTISPECIES: recombinase RecA [Bifidobacterium]	RecA_B. breve UCC2003_o_WP_015438912.1 recombinase RecA [Bifidobacterium breve]
GCF_000010425.1	adolescentis	75.9	79.4	Bifidobacterium adolescentis ATCC 15703, ATCC 15703 - GCF_000010425.1	GCF_000010425.1_ASM1042v1_o_WP_003810591.1 RecX family transcriptional regulator [Bifidobacterium adolescentis]	RecX_B. breve UCC2003_o_WP_015438911.1 RecX family transcriptional regulator [Bifidobacterium breve]
GCF_000010425.1	adolescentis	80.1	100	Bifidobacterium adolescentis ATCC 15703, ATCC 15703 - GCF_000010425.1	GCF_000010425.1_ASM1042v1_o_WP_041777348.1 RNA polymerase sigma factor [Bifidobacterium adolescentis]	HrdB_B. breve UCC2003_o_WP_015438903.1 RNA polymerase sigma factor [Bifidobacterium breve]
GCF_000010425.1	adolescentis	87.3	74.7	Bifidobacterium adolescentis ATCC 15703, ATCC 15703 - GCF_000010425.1	GCF_000010425.1_ASM1042v1_o_WP_011743430.1 sigma-70 family RNA polymerase sigma factor [Bifidobacterium adolescentis]	RpoE_1_B. breve UCC2003_o_WP_038426821.1 sigma-70 family RNA polymerase sigma factor [Bifidobacterium breve]
GCF_000010425.1	adolescentis	43.1	100	Bifidobacterium adolescentis ATCC 15703, ATCC 15703 - GCF_000010425.1	GCF_000010425.1_ASM1042v1_o_WP_011743029.1 4Fe-4S dicluster domain-containing protein [Bifidobacterium adolescentis]	SdhB_B. asteroides PRL2011_o_WP_033511913.1 4Fe-4S dicluster domain-containing protein [Bifidobacterium asteroides]
GCF_000010425.1	adolescentis	62.5	97.6	Bifidobacterium adolescentis ATCC 15703, ATCC 15703 - GCF_000010425.1	GCF_000010425.1_ASM1042v1_o_WP_011743914.1 thioredoxin-disulfide reductase [Bifidobacterium adolescentis]	Thioredoxin reductase_B. longum NCC2705_o_WP_012472072.1 thioredoxin-disulfide reductase [Bifidobacterium longum]
GCF_000010425.1	adolescentis	68.1	98.1	Bifidobacterium adolescentis ATCC 15703, ATCC 15703 - GCF_000010425.1	GCF_000010425.1_ASM1042v1_o_WP_021913929.1 MULTISPECIES: universal stress protein [Bifidobacterium]	UspA_(next to clpC gene)_B. breve UCC2003_o_WP_014483540.1 universal stress protein [Bifidobacterium breve]
GCF_000010425.1	adolescentis	87.2	100	Bifidobacterium adolescentis ATCC 15703, ATCC 15703 - GCF_000010425.1	GCF_000010425.1_ASM1042v1_o_WP_041777251.1 universal stress protein [Bifidobacterium adolescentis]	UspA_2_B. breve UCC2003_o_WP_014484218.1 universal stress protein [Bifidobacterium breve]
GCF_000010425.1	adolescentis	98.9	100	Bifidobacterium adolescentis ATCC 15703, ATCC 15703 - GCF_000010425.1	GCF_000010425.1_ASM1042v1_o_WP_003809589.1 MULTISPECIES: WhiB family transcriptional regulator [Bifidobacterium]	WblE_B. longum NCC2705_o_WP_003835265.1 MULTISPECIES: WhiB family transcriptional regulator [Bifidobacterium]
GCF_000010425.1	adolescentis	85.9	100	Bifidobacterium adolescentis ATCC 15703, ATCC 15703 - GCF_000010425.1	GCF_000010425.1_ASM1042v1_o_WP_011743081.1 WhiB family transcriptional regulator [Bifidobacterium adolescentis]	WhiB2_B. longum NCC2705_o_WP_007051901.1 WhiB family transcriptional regulator [Bifidobacterium longum]
GCF_000010425.1	adolescentis	90.2	99.9	Bifidobacterium adolescentis ATCC 15703, ATCC 15703 - GCF_000010425.1	GCF_000010425.1_ASM1042v1_o_WP_011743014.1 ATP-dependent Clp protease ATP-binding subunit [Bifidobacterium adolescentis]	ClpC_B. breve UCC2003_o_WP_003830303.1 ATP-dependent Clp protease ATP-binding subunit [Bifidobacterium breve]
GCF_000010425.1	adolescentis	75.8	100	Bifidobacterium adolescentis ATCC 15703, ATCC 15703 - GCF_000010425.1	GCF_000010425.1_ASM1042v1_o_WP_011743844.1 nucleotide exchange factor GrpE [Bifidobacterium adolescentis]	GrpE_B. breve UCC2003_o_WP_003827988.1 MULTISPECIES: nucleotide exchange factor GrpE [Bifidobacterium]
GCF_000010425.1	adolescentis	66	100	Bifidobacterium adolescentis ATCC 15703, ATCC 15703 - GCF_000010425.1	GCF_000010425.1_ASM1042v1_o_WP_011743030.1 FAD-binding protein [Bifidobacterium adolescentis]	SdhA_B. asteroides PRL2011_o_WP_033511903.1 FAD-dependent oxidoreductase [Bifidobacterium asteroides]
GCF_000010425.1	adolescentis	71	98.8	Bifidobacterium adolescentis ATCC 15703, ATCC 15703 - GCF_000010425.1	GCF_000010425.1_ASM1042v1_o_WP_011743864.1 nitroreductase family protein [Bifidobacterium adolescentis]	H2O2 forming NADPH oxidase (NPOX)_B. longum ATCC15697_o_WP_012578666.1 MULTISPECIES: nitroreductase family protein [Bifidobacterium]
GCF_000010425.1	adolescentis	93.5	96.6	Bifidobacterium adolescentis ATCC 15703, ATCC 15703 - GCF_000010425.1	GCF_000010425.1_ASM1042v1_o_WP_011743024.1 MULTISPECIES: ATP-dependent Clp protease proteolytic subunit [Bifidobacterium]	ClpP1_B. breve UCC2003_o_WP_003833421.1 ATP-dependent Clp protease proteolytic subunit [Bifidobacterium breve]
GCF_000010425.1	adolescentis	61.9	98.9	Bifidobacterium adolescentis ATCC 15703, ATCC 15703 - GCF_000010425.1	GCF_000010425.1_ASM1042v1_o_WP_080505083.1 coproporphyrinogen III oxidase [Bifidobacterium adolescentis]	HemN_B. longum NCC2705_o_WP_008783712.1 radical SAM family heme chaperone HemW [Bifidobacterium longum]
GCF_000010425.1	adolescentis	70.4	100	Bifidobacterium adolescentis ATCC 15703, ATCC 15703 - GCF_000010425.1	GCF_000010425.1_ASM1042v1_o_WP_021913490.1 MULTISPECIES: Hsp20/alpha crystallin family protein [Bifidobacterium]	Hsp20_B. breve UCC2003_o_WP_015438220.1 Hsp20/alpha crystallin family protein [Bifidobacterium breve]
GCF_902386735.1	adolescentis	95.7	100	Bifidobacterium adolescentis, - GCF_902386735.1	GCF_902386735.1_UHGG_MGYG-HGUT-02395_o_WP_039776050.1 MULTISPECIES: peroxiredoxin [Bifidobacterium]	AhpC_B. longum NCC2705_o_WP_007056578.1 MULTISPECIES: peroxiredoxin [Bifidobacterium]
GCF_902386735.1	adolescentis	67.6	98.8	Bifidobacterium adolescentis, - GCF_902386735.1	GCF_902386735.1_UHGG_MGYG-HGUT-02395_o_WP_039774589.1 asparaginase [Bifidobacterium adolescentis]	Asparaginase_B.tibiigranuli TMW 2.2057_o_WP_152580025.1 asparaginase [Bifidobacterium tibiigranuli]
GCF_902386735.1	adolescentis	76.2	99.7	Bifidobacterium adolescentis, - GCF_902386735.1	GCF_902386735.1_UHGG_MGYG-HGUT-02395_o_WP_039775433.1 asparagine synthase (glutamine-hydrolyzing) [Bifidobacterium adolescentis]	Asparagine synthase_B. tibiigranuli TMW 2.2057_o_WP_152580942.1 asparagine synthase (glutamine-hydrolyzing) [Bifidobacterium tibiigranuli]
GCF_902386735.1	adolescentis	91.1	99.1	Bifidobacterium adolescentis, - GCF_902386735.1	GCF_902386735.1_UHGG_MGYG-HGUT-02395_o_WP_039775751.1 F0F1 ATP synthase subunit alpha [Bifidobacterium adolescentis]	Alpha subunit F1F0 ATPase (atpA)_B. animalis DSM 10140_o_WP_004219176.1 F0F1 ATP synthase subunit alpha [Bifidobacterium animalis]
GCF_902386735.1	adolescentis	83.7	100	Bifidobacterium adolescentis, - GCF_902386735.1	GCF_902386735.1_UHGG_MGYG-HGUT-02395_o_WP_011743722.1 MULTISPECIES: F0F1 ATP synthase subunit A [Bifidobacterium]	A subunit F1F0 ATPase (atpB)_B. animalis DSM 10140_o_WP_004219170.1 F0F1 ATP synthase subunit A [Bifidobacterium animalis]
GCF_902386735.1	adolescentis	64.8	86.3	Bifidobacterium adolescentis, - GCF_902386735.1	GCF_902386735.1_UHGG_MGYG-HGUT-02395_o_WP_003809853.1 F0F1 ATP synthase subunit epsilon [Bifidobacterium adolescentis]	Epsilon subunit F1F0 ATPase (atpC)_B. animalis DSM 10140_o_WP_004219181.1 F0F1 ATP synthase subunit epsilon [Bifidobacterium animalis]
GCF_902386735.1	adolescentis	91.1	99.8	Bifidobacterium adolescentis, - GCF_902386735.1	GCF_902386735.1_UHGG_MGYG-HGUT-02395_o_WP_039775749.1 F0F1 ATP synthase subunit beta [Bifidobacterium adolescentis]	Beta subunit F1F0 ATPase (atpD)_B. animalis DSM 10140_o_WP_004219179.1 F0F1 ATP synthase subunit beta [Bifidobacterium animalis]
GCF_902386735.1	adolescentis	95.9	97.4	Bifidobacterium adolescentis, - GCF_902386735.1	GCF_902386735.1_UHGG_MGYG-HGUT-02395_o_WP_003809874.1 MULTISPECIES: ATP synthase F0 subunit C [Terrabacteria group]	C subunit F1F0 ATPase (atpE)_B. animalis DSM 10140_o_WP_004219171.1 MULTISPECIES: ATP synthase F0 subunit C [Bifidobacterium]
GCF_902386735.1	adolescentis	75.6	98.3	Bifidobacterium adolescentis, - GCF_902386735.1	GCF_902386735.1_UHGG_MGYG-HGUT-02395_o_WP_026646857.1 MULTISPECIES: F0F1 ATP synthase subunit B [Bifidobacterium]	B subunit F1F0 ATPase (atpF)_B. animalis DSM 10140_o_WP_004219173.1 F0F1 ATP synthase subunit B [Bifidobacterium animalis]
GCF_902386735.1	adolescentis	76.8	100	Bifidobacterium adolescentis, - GCF_902386735.1	GCF_902386735.1_UHGG_MGYG-HGUT-02395_o_WP_011743719.1 F0F1 ATP synthase subunit gamma [Bifidobacterium adolescentis]	Gamma subunit F1F0 ATPase (atpG)_B. animalis DSM 10140_o_WP_004219178.1 F0F1 ATP synthase subunit gamma [Bifidobacterium animalis]
GCF_902386735.1	adolescentis	70	98.6	Bifidobacterium adolescentis, - GCF_902386735.1	GCF_902386735.1_UHGG_MGYG-HGUT-02395_o_WP_039775753.1 F0F1 ATP synthase subunit delta [Bifidobacterium adolescentis]	Delta subunit F1F0 ATPase (atpH)_B. animalis DSM 10140_o_WP_004269232.1 F0F1 ATP synthase subunit delta [Bifidobacterium animalis]
GCF_902386735.1	adolescentis	69.4	82.1	Bifidobacterium adolescentis, - GCF_902386735.1	GCF_902386735.1_UHGG_MGYG-HGUT-02395_o_WP_039775244.1 MULTISPECIES: thioredoxin-dependent thiol peroxidase [Bifidobacterium]	BCP-type thioredoxin peroxidase_B. longum NCC2705_o_WP_011068154.1 MULTISPECIES: peroxiredoxin [Bifidobacterium]
GCF_902386735.1	adolescentis	53	99	Bifidobacterium adolescentis, - GCF_902386735.1	GCF_902386735.1_UHGG_MGYG-HGUT-02395_o_WP_033499490.1 choloylglycine hydrolase [Bifidobacterium adolescentis]	BSH_B. lactis BB-12_o_WP_004217908.1 choloylglycine hydrolase [Bifidobacterium animalis]
GCF_902386735.1	adolescentis	71.4	97.7	Bifidobacterium adolescentis, - GCF_902386735.1	GCF_902386735.1_UHGG_MGYG-HGUT-02395_o_WP_003810597.1 helix-turn-helix transcriptional regulator [Bifidobacterium adolescentis]	ClgR_B. breve UCC2003_o_WP_080562228.1 helix-turn-helix transcriptional regulator [Bifidobacterium breve]
GCF_902386735.1	adolescentis	83.3	98.2	Bifidobacterium adolescentis, - GCF_902386735.1	GCF_902386735.1_UHGG_MGYG-HGUT-02395_o_WP_034984503.1 ATP-dependent chaperone ClpB [Bifidobacterium adolescentis]	ClpB_B. breve UCC2003_o_WP_015439276.1 ATP-dependent chaperone ClpB [Bifidobacterium breve]
GCF_902386735.1	adolescentis	84.9	99.6	Bifidobacterium adolescentis, - GCF_902386735.1	GCF_902386735.1_UHGG_MGYG-HGUT-02395_o_WP_011743025.1 ATP-dependent Clp protease proteolytic subunit [Bifidobacterium adolescentis]	ClpP2_B. breve UCC2003_o_WP_014483863.1 ATP-dependent Clp protease proteolytic subunit [Bifidobacterium breve]
GCF_902386735.1	adolescentis	72.2	96.9	Bifidobacterium adolescentis, - GCF_902386735.1	GCF_902386735.1_UHGG_MGYG-HGUT-02395_o_WP_039774942.1 ATP-dependent Clp protease ATP-binding subunit ClpX [Bifidobacterium adolescentis]	ClpX_B. breve UCC2003_o_WP_003833417.1 ATP-dependent Clp protease ATP-binding subunit ClpX [Bifidobacterium breve]
GCF_902386735.1	adolescentis	82.3	100	Bifidobacterium adolescentis, - GCF_902386735.1	GCF_902386735.1_UHGG_MGYG-HGUT-02395_o_WP_039774936.1 MULTISPECIES: cold-shock protein [Bifidobacterium]	CspB_B. breve UCC2003_o_WP_003830298.1 cold shock domain-containing protein [Bifidobacterium breve]
GCF_902386735.1	adolescentis	75.4	99.4	Bifidobacterium adolescentis, - GCF_902386735.1	GCF_902386735.1_UHGG_MGYG-HGUT-02395_o_WP_011743843.1 DnaJ domain-containing protein [Bifidobacterium adolescentis]	DnaJ_B. breve UCC2003_o_WP_003827989.1 MULTISPECIES: DnaJ domain-containing protein [Bifidobacterium]
GCF_902386735.1	adolescentis	75.9	99.7	Bifidobacterium adolescentis, - GCF_902386735.1	GCF_902386735.1_UHGG_MGYG-HGUT-02395_o_WP_039775144.1 molecular chaperone DnaJ [Bifidobacterium adolescentis]	DnaJ2_B. breve UCC2003_o_WP_015438803.1 molecular chaperone DnaJ [Bifidobacterium breve]
GCF_902386735.1	adolescentis	94.6	100	Bifidobacterium adolescentis, - GCF_902386735.1	GCF_902386735.1_UHGG_MGYG-HGUT-02395_o_WP_039775950.1 molecular chaperone DnaK [Bifidobacterium adolescentis]	DnaK_B. breve UCC2003_o_WP_014483299.1 MULTISPECIES: molecular chaperone DnaK [Bifidobacterium]
GCF_902386735.1	adolescentis	92.2	96.8	Bifidobacterium adolescentis, - GCF_902386735.1	GCF_902386735.1_UHGG_MGYG-HGUT-02395_o_WP_197736401.1 glutamate decarboxylase [Bifidobacterium adolescentis]	GadB_B. dentium Bd1_o_WP_175279284.1 glutamate decarboxylase [Bifidobacterium dentium]
GCF_902386735.1	adolescentis	88.9	99.8	Bifidobacterium adolescentis, - GCF_902386735.1	GCF_902386735.1_UHGG_MGYG-HGUT-02395_o_WP_033500051.1 amino acid permease [Bifidobacterium adolescentis]	GadC_B. dentium Bd1_o_WP_003839068.1 amino acid permease [Bifidobacterium dentium]
GCF_902386735.1	adolescentis	77.6	99.8	Bifidobacterium adolescentis, - GCF_902386735.1	GCF_902386735.1_UHGG_MGYG-HGUT-02395_o_WP_038445204.1 gamma-glutamylcysteine synthetase [Bifidobacterium adolescentis]	Glutamate-cysteine ligase_B. longum BBMN68_o_WP_013410698.1 gamma-glutamylcysteine synthetase [Bifidobacterium longum]
GCF_902386735.1	adolescentis	92.1	100	Bifidobacterium adolescentis, - GCF_902386735.1	GCF_902386735.1_UHGG_MGYG-HGUT-02395_o_WP_011743003.1 chaperonin GroEL [Bifidobacterium adolescentis]	GroEL_B. breve UCC2003_o_WP_003830293.1 MULTISPECIES: chaperonin GroEL [Bifidobacterium]
GCF_902386735.1	adolescentis	93.8	100	Bifidobacterium adolescentis, - GCF_902386735.1	GCF_902386735.1_UHGG_MGYG-HGUT-02395_o_WP_011742802.1 MULTISPECIES: co-chaperone GroES [Bifidobacterium]	GroES_B. breve UCC2003_o_WP_003829844.1 MULTISPECIES: co-chaperone GroES [Bifidobacterium]
GCF_902386735.1	adolescentis	68.9	98.4	Bifidobacterium adolescentis, - GCF_902386735.1	GCF_902386735.1_UHGG_MGYG-HGUT-02395_o_WP_021912843.1 MULTISPECIES: heat-inducible transcriptional repressor HrcA [Bifidobacterium]	HrcA_B. breve UCC2003_o_WP_015438802.1 heat-inducible transcriptional repressor HrcA [Bifidobacterium breve]
GCF_902386735.1	adolescentis	62.7	99	Bifidobacterium adolescentis, - GCF_902386735.1	GCF_902386735.1_UHGG_MGYG-HGUT-02395_o_WP_003811239.1 MerR family transcriptional regulator [Bifidobacterium adolescentis]	HspR_B. breve UCC2003_o_WP_003827990.1 MULTISPECIES: helix-turn-helix transcriptional regulator [Bifidobacterium]
GCF_902386735.1	adolescentis	59.6	93.5	Bifidobacterium adolescentis, - GCF_902386735.1	GCF_902386735.1_UHGG_MGYG-HGUT-02395_o_WP_039774587.1 trypsin-like peptidase domain-containing protein [Bifidobacterium adolescentis]	HtrA_B. longum NCC2705_o_WP_011068543.1 trypsin-like peptidase domain-containing protein [Bifidobacterium longum]
GCF_902386735.1	adolescentis	75.1	100	Bifidobacterium adolescentis, - GCF_902386735.1	GCF_902386735.1_UHGG_MGYG-HGUT-02395_o_WP_052252694.1 transcriptional repressor LexA [Bifidobacterium adolescentis]	LexA_B. breve UCC2003_o_WP_003830434.1 transcriptional repressor LexA [Bifidobacterium breve]
GCF_902386735.1	adolescentis	84.3	100	Bifidobacterium adolescentis, - GCF_902386735.1	GCF_902386735.1_UHGG_MGYG-HGUT-02395_o_WP_033499278.1 oleate hydratase [Bifidobacterium adolescentis]	Oleate hydratase_B. breve NCFB 2258_o_WP_015438992.1 oleate hydratase [Bifidobacterium breve]
GCF_902386735.1	adolescentis	84.9	99.6	Bifidobacterium adolescentis, - GCF_902386735.1	GCF_902386735.1_UHGG_MGYG-HGUT-02395_o_WP_039775446.1 aminopeptidase P family protein [Bifidobacterium adolescentis]	PePp_B. longum BBMN68_o_WP_007052570.1 aminopeptidase P family protein [Bifidobacterium longum]
GCF_902386735.1	adolescentis	91.9	99.5	Bifidobacterium adolescentis, - GCF_902386735.1	GCF_902386735.1_UHGG_MGYG-HGUT-02395_o_WP_003807470.1 RNA degradosome polyphosphate kinase [Bifidobacterium adolescentis]	PPK1_B. scardovii JCM 12489_o_WP_033519427.1 RNA degradosome polyphosphate kinase [Bifidobacterium scardovii]
GCF_902386735.1	adolescentis	76.9	100	Bifidobacterium adolescentis, - GCF_902386735.1	GCF_902386735.1_UHGG_MGYG-HGUT-02395_o_WP_172620198.1 dihydroorotate dehydrogenase [Bifidobacterium adolescentis]	PyrDb_B. bifidum ATCC29521_o_WP_021648026.1 dihydroorotate dehydrogenase [Bifidobacterium bifidum]
GCF_902386735.1	adolescentis	68.4	98.6	Bifidobacterium adolescentis, - GCF_902386735.1	GCF_902386735.1_UHGG_MGYG-HGUT-02395_o_WP_003809363.1 dihydroorotate dehydrogenase electron transfer subunit [Bifidobacterium adolescentis]	PyrK_B. bifidum ATCC29521_o_WP_003813104.1 dihydroorotate dehydrogenase electron transfer subunit [Bifidobacterium bifidum]
GCF_902386735.1	adolescentis	88.6	99.5	Bifidobacterium adolescentis, - GCF_902386735.1	GCF_902386735.1_UHGG_MGYG-HGUT-02395_o_WP_003810589.1 MULTISPECIES: ribosome-associated translation inhibitor RaiA [Bifidobacterium]	RaiA_B. longum BBMN68_o_WP_007054480.1 ribosome-associated translation inhibitor RaiA [Bifidobacterium longum]
GCF_902386735.1	adolescentis	84.6	97.4	Bifidobacterium adolescentis, - GCF_902386735.1	GCF_902386735.1_UHGG_MGYG-HGUT-02395_o_WP_003810592.1 MULTISPECIES: recombinase RecA [Bifidobacterium]	RecA_B. breve UCC2003_o_WP_015438912.1 recombinase RecA [Bifidobacterium breve]
GCF_902386735.1	adolescentis	75.3	79.4	Bifidobacterium adolescentis, - GCF_902386735.1	GCF_902386735.1_UHGG_MGYG-HGUT-02395_o_WP_039775366.1 MULTISPECIES: RecX family transcriptional regulator [Bifidobacterium]	RecX_B. breve UCC2003_o_WP_015438911.1 RecX family transcriptional regulator [Bifidobacterium breve]
GCF_902386735.1	adolescentis	79.7	100	Bifidobacterium adolescentis, - GCF_902386735.1	GCF_902386735.1_UHGG_MGYG-HGUT-02395_o_WP_021913814.1 MULTISPECIES: RNA polymerase sigma factor [Bifidobacterium]	HrdB_B. breve UCC2003_o_WP_015438903.1 RNA polymerase sigma factor [Bifidobacterium breve]
GCF_902386735.1	adolescentis	86.6	73.9	Bifidobacterium adolescentis, - GCF_902386735.1	GCF_902386735.1_UHGG_MGYG-HGUT-02395_o_WP_117838546.1 sigma-70 family RNA polymerase sigma factor [Bifidobacterium adolescentis]	RpoE_1_B. breve UCC2003_o_WP_038426821.1 sigma-70 family RNA polymerase sigma factor [Bifidobacterium breve]
GCF_902386735.1	adolescentis	42.9	100	Bifidobacterium adolescentis, - GCF_902386735.1	GCF_902386735.1_UHGG_MGYG-HGUT-02395_o_WP_039774944.1 4Fe-4S dicluster domain-containing protein [Bifidobacterium adolescentis]	SdhB_B. asteroides PRL2011_o_WP_033511913.1 4Fe-4S dicluster domain-containing protein [Bifidobacterium asteroides]
GCF_902386735.1	adolescentis	62.8	97.6	Bifidobacterium adolescentis, - GCF_902386735.1	GCF_902386735.1_UHGG_MGYG-HGUT-02395_o_WP_039776067.1 thioredoxin-disulfide reductase [Bifidobacterium adolescentis]	Thioredoxin reductase_B. longum NCC2705_o_WP_012472072.1 thioredoxin-disulfide reductase [Bifidobacterium longum]
GCF_902386735.1	adolescentis	79.6	100	Bifidobacterium adolescentis, - GCF_902386735.1	GCF_902386735.1_UHGG_MGYG-HGUT-02395_o_WP_117565718.1 FAD-dependent oxidoreductase [Bifidobacterium adolescentis]	TrxR Thioredoxin reductase (next to AhpC)_B. longum NCC2705_o_WP_007056574.1 FAD-dependent oxidoreductase [Bifidobacterium longum]
GCF_902386735.1	adolescentis	67.8	98.1	Bifidobacterium adolescentis, - GCF_902386735.1	GCF_902386735.1_UHGG_MGYG-HGUT-02395_o_WP_039774937.1 universal stress protein [Bifidobacterium adolescentis]	UspA_(next to clpC gene)_B. breve UCC2003_o_WP_014483540.1 universal stress protein [Bifidobacterium breve]
GCF_902386735.1	adolescentis	87	100	Bifidobacterium adolescentis, - GCF_902386735.1	GCF_902386735.1_UHGG_MGYG-HGUT-02395_o_WP_039774826.1 universal stress protein [Bifidobacterium adolescentis]	UspA_2_B. breve UCC2003_o_WP_014484218.1 universal stress protein [Bifidobacterium breve]
GCF_902386735.1	adolescentis	98.9	100	Bifidobacterium adolescentis, - GCF_902386735.1	GCF_902386735.1_UHGG_MGYG-HGUT-02395_o_WP_003809589.1 MULTISPECIES: WhiB family transcriptional regulator [Bifidobacterium]	WblE_B. longum NCC2705_o_WP_003835265.1 MULTISPECIES: WhiB family transcriptional regulator [Bifidobacterium]
GCF_902386735.1	adolescentis	86.9	100	Bifidobacterium adolescentis, - GCF_902386735.1	GCF_902386735.1_UHGG_MGYG-HGUT-02395_o_WP_021913616.1 MULTISPECIES: WhiB family transcriptional regulator [Bifidobacterium]	WhiB2_B. longum NCC2705_o_WP_007051901.1 WhiB family transcriptional regulator [Bifidobacterium longum]
GCF_902386735.1	adolescentis	65.8	100	Bifidobacterium adolescentis, - GCF_902386735.1	GCF_902386735.1_UHGG_MGYG-HGUT-02395_o_WP_039774945.1 FAD-binding protein [Bifidobacterium adolescentis]	SdhA_B. asteroides PRL2011_o_WP_033511903.1 FAD-dependent oxidoreductase [Bifidobacterium asteroides]
GCF_902386735.1	adolescentis	93.5	96.6	Bifidobacterium adolescentis, - GCF_902386735.1	GCF_902386735.1_UHGG_MGYG-HGUT-02395_o_WP_011743024.1 MULTISPECIES: ATP-dependent Clp protease proteolytic subunit [Bifidobacterium]	ClpP1_B. breve UCC2003_o_WP_003833421.1 ATP-dependent Clp protease proteolytic subunit [Bifidobacterium breve]
GCF_902386735.1	adolescentis	61.9	98.9	Bifidobacterium adolescentis, - GCF_902386735.1	GCF_902386735.1_UHGG_MGYG-HGUT-02395_o_WP_080716512.1 MULTISPECIES: coproporphyrinogen III oxidase [Bifidobacterium]	HemN_B. longum NCC2705_o_WP_008783712.1 radical SAM family heme chaperone HemW [Bifidobacterium longum]
GCF_902386735.1	adolescentis	69.8	100	Bifidobacterium adolescentis, - GCF_902386735.1	GCF_902386735.1_UHGG_MGYG-HGUT-02395_o_WP_003807285.1 Hsp20/alpha crystallin family protein [Bifidobacterium adolescentis]	Hsp20_B. breve UCC2003_o_WP_015438220.1 Hsp20/alpha crystallin family protein [Bifidobacterium breve]
GCF_902386735.1	adolescentis	90.4	99.9	Bifidobacterium adolescentis, - GCF_902386735.1	GCF_902386735.1_UHGG_MGYG-HGUT-02395_o_WP_039774938.1 ATP-dependent Clp protease ATP-binding subunit [Bifidobacterium adolescentis]	ClpC_B. breve UCC2003_o_WP_003830303.1 ATP-dependent Clp protease ATP-binding subunit [Bifidobacterium breve]
GCF_902386735.1	adolescentis	74	100	Bifidobacterium adolescentis, - GCF_902386735.1	GCF_902386735.1_UHGG_MGYG-HGUT-02395_o_WP_039775949.1 nucleotide exchange factor GrpE [Bifidobacterium adolescentis]	GrpE_B. breve UCC2003_o_WP_003827988.1 MULTISPECIES: nucleotide exchange factor GrpE [Bifidobacterium]
GCF_003030905.1	adolescentis	67.9	98.8	Bifidobacterium adolescentis, 1-11 - GCF_003030905.1	GCF_003030905.1_ASM303090v1_o_WP_041777192.1 asparaginase [Bifidobacterium adolescentis]	Asparaginase_B.tibiigranuli TMW 2.2057_o_WP_152580025.1 asparaginase [Bifidobacterium tibiigranuli]
GCF_003030905.1	adolescentis	76.5	99.7	Bifidobacterium adolescentis, 1-11 - GCF_003030905.1	GCF_003030905.1_ASM303090v1_o_WP_107646364.1 asparagine synthase (glutamine-hydrolyzing) [Bifidobacterium adolescentis]	Asparagine synthase_B. tibiigranuli TMW 2.2057_o_WP_152580942.1 asparagine synthase (glutamine-hydrolyzing) [Bifidobacterium tibiigranuli]
GCF_003030905.1	adolescentis	91.3	99.1	Bifidobacterium adolescentis, 1-11 - GCF_003030905.1	GCF_003030905.1_ASM303090v1_o_WP_003809860.1 MULTISPECIES: F0F1 ATP synthase subunit alpha [Bifidobacterium]	Alpha subunit F1F0 ATPase (atpA)_B. animalis DSM 10140_o_WP_004219176.1 F0F1 ATP synthase subunit alpha [Bifidobacterium animalis]
GCF_003030905.1	adolescentis	83.7	100	Bifidobacterium adolescentis, 1-11 - GCF_003030905.1	GCF_003030905.1_ASM303090v1_o_WP_011743722.1 MULTISPECIES: F0F1 ATP synthase subunit A [Bifidobacterium]	A subunit F1F0 ATPase (atpB)_B. animalis DSM 10140_o_WP_004219170.1 F0F1 ATP synthase subunit A [Bifidobacterium animalis]
GCF_003030905.1	adolescentis	64.8	86.3	Bifidobacterium adolescentis, 1-11 - GCF_003030905.1	GCF_003030905.1_ASM303090v1_o_WP_011743717.1 MULTISPECIES: F0F1 ATP synthase subunit epsilon [Bifidobacterium]	Epsilon subunit F1F0 ATPase (atpC)_B. animalis DSM 10140_o_WP_004219181.1 F0F1 ATP synthase subunit epsilon [Bifidobacterium animalis]
GCF_003030905.1	adolescentis	91.5	99.8	Bifidobacterium adolescentis, 1-11 - GCF_003030905.1	GCF_003030905.1_ASM303090v1_o_WP_011743718.1 MULTISPECIES: F0F1 ATP synthase subunit beta [Bifidobacterium]	Beta subunit F1F0 ATPase (atpD)_B. animalis DSM 10140_o_WP_004219179.1 F0F1 ATP synthase subunit beta [Bifidobacterium animalis]
GCF_003030905.1	adolescentis	95.9	97.4	Bifidobacterium adolescentis, 1-11 - GCF_003030905.1	GCF_003030905.1_ASM303090v1_o_WP_003809874.1 MULTISPECIES: ATP synthase F0 subunit C [Terrabacteria group]	C subunit F1F0 ATPase (atpE)_B. animalis DSM 10140_o_WP_004219171.1 MULTISPECIES: ATP synthase F0 subunit C [Bifidobacterium]
GCF_003030905.1	adolescentis	75	98.3	Bifidobacterium adolescentis, 1-11 - GCF_003030905.1	GCF_003030905.1_ASM303090v1_o_WP_011743721.1 F0F1 ATP synthase subunit B [Bifidobacterium adolescentis]	B subunit F1F0 ATPase (atpF)_B. animalis DSM 10140_o_WP_004219173.1 F0F1 ATP synthase subunit B [Bifidobacterium animalis]
GCF_003030905.1	adolescentis	76.5	100	Bifidobacterium adolescentis, 1-11 - GCF_003030905.1	GCF_003030905.1_ASM303090v1_o_WP_003809857.1 MULTISPECIES: F0F1 ATP synthase subunit gamma [Bifidobacterium]	Gamma subunit F1F0 ATPase (atpG)_B. animalis DSM 10140_o_WP_004219178.1 F0F1 ATP synthase subunit gamma [Bifidobacterium animalis]
GCF_003030905.1	adolescentis	70.3	98.6	Bifidobacterium adolescentis, 1-11 - GCF_003030905.1	GCF_003030905.1_ASM303090v1_o_WP_011743720.1 F0F1 ATP synthase subunit delta [Bifidobacterium adolescentis]	Delta subunit F1F0 ATPase (atpH)_B. animalis DSM 10140_o_WP_004269232.1 F0F1 ATP synthase subunit delta [Bifidobacterium animalis]
GCF_003030905.1	adolescentis	53	99	Bifidobacterium adolescentis, 1-11 - GCF_003030905.1	GCF_003030905.1_ASM303090v1_o_WP_033499490.1 choloylglycine hydrolase [Bifidobacterium adolescentis]	BSH_B. lactis BB-12_o_WP_004217908.1 choloylglycine hydrolase [Bifidobacterium animalis]
GCF_003030905.1	adolescentis	72.6	97.7	Bifidobacterium adolescentis, 1-11 - GCF_003030905.1	GCF_003030905.1_ASM303090v1_o_WP_046999407.1 helix-turn-helix transcriptional regulator [Bifidobacterium adolescentis]	ClgR_B. breve UCC2003_o_WP_080562228.1 helix-turn-helix transcriptional regulator [Bifidobacterium breve]
GCF_003030905.1	adolescentis	83.3	98.2	Bifidobacterium adolescentis, 1-11 - GCF_003030905.1	GCF_003030905.1_ASM303090v1_o_WP_034984503.1 ATP-dependent chaperone ClpB [Bifidobacterium adolescentis]	ClpB_B. breve UCC2003_o_WP_015439276.1 ATP-dependent chaperone ClpB [Bifidobacterium breve]
GCF_003030905.1	adolescentis	84.9	99.6	Bifidobacterium adolescentis, 1-11 - GCF_003030905.1	GCF_003030905.1_ASM303090v1_o_WP_003808740.1 MULTISPECIES: ATP-dependent Clp protease proteolytic subunit [Bifidobacterium]	ClpP2_B. breve UCC2003_o_WP_014483863.1 ATP-dependent Clp protease proteolytic subunit [Bifidobacterium breve]
GCF_003030905.1	adolescentis	72	96.9	Bifidobacterium adolescentis, 1-11 - GCF_003030905.1	GCF_003030905.1_ASM303090v1_o_WP_107646094.1 ATP-dependent Clp protease ATP-binding subunit ClpX [Bifidobacterium adolescentis]	ClpX_B. breve UCC2003_o_WP_003833417.1 ATP-dependent Clp protease ATP-binding subunit ClpX [Bifidobacterium breve]
GCF_003030905.1	adolescentis	82.3	100	Bifidobacterium adolescentis, 1-11 - GCF_003030905.1	GCF_003030905.1_ASM303090v1_o_WP_039774936.1 MULTISPECIES: cold-shock protein [Bifidobacterium]	CspB_B. breve UCC2003_o_WP_003830298.1 cold shock domain-containing protein [Bifidobacterium breve]
GCF_003030905.1	adolescentis	75.1	99.4	Bifidobacterium adolescentis, 1-11 - GCF_003030905.1	GCF_003030905.1_ASM303090v1_o_WP_107646540.1 DnaJ domain-containing protein [Bifidobacterium adolescentis]	DnaJ_B. breve UCC2003_o_WP_003827989.1 MULTISPECIES: DnaJ domain-containing protein [Bifidobacterium]
GCF_003030905.1	adolescentis	75.9	99.7	Bifidobacterium adolescentis, 1-11 - GCF_003030905.1	GCF_003030905.1_ASM303090v1_o_WP_011743198.1 MULTISPECIES: molecular chaperone DnaJ [Bifidobacterium]	DnaJ2_B. breve UCC2003_o_WP_015438803.1 molecular chaperone DnaJ [Bifidobacterium breve]
GCF_003030905.1	adolescentis	94.6	100	Bifidobacterium adolescentis, 1-11 - GCF_003030905.1	GCF_003030905.1_ASM303090v1_o_WP_039775950.1 molecular chaperone DnaK [Bifidobacterium adolescentis]	DnaK_B. breve UCC2003_o_WP_014483299.1 MULTISPECIES: molecular chaperone DnaK [Bifidobacterium]
GCF_003030905.1	adolescentis	92.2	96.8	Bifidobacterium adolescentis, 1-11 - GCF_003030905.1	GCF_003030905.1_ASM303090v1_o_WP_197736401.1 glutamate decarboxylase [Bifidobacterium adolescentis]	GadB_B. dentium Bd1_o_WP_175279284.1 glutamate decarboxylase [Bifidobacterium dentium]
GCF_003030905.1	adolescentis	88.9	99.8	Bifidobacterium adolescentis, 1-11 - GCF_003030905.1	GCF_003030905.1_ASM303090v1_o_WP_033500051.1 amino acid permease [Bifidobacterium adolescentis]	GadC_B. dentium Bd1_o_WP_003839068.1 amino acid permease [Bifidobacterium dentium]
GCF_003030905.1	adolescentis	77.4	99.8	Bifidobacterium adolescentis, 1-11 - GCF_003030905.1	GCF_003030905.1_ASM303090v1_o_WP_107646409.1 gamma-glutamylcysteine synthetase [Bifidobacterium adolescentis]	Glutamate-cysteine ligase_B. longum BBMN68_o_WP_013410698.1 gamma-glutamylcysteine synthetase [Bifidobacterium longum]
GCF_003030905.1	adolescentis	92.1	100	Bifidobacterium adolescentis, 1-11 - GCF_003030905.1	GCF_003030905.1_ASM303090v1_o_WP_011743003.1 chaperonin GroEL [Bifidobacterium adolescentis]	GroEL_B. breve UCC2003_o_WP_003830293.1 MULTISPECIES: chaperonin GroEL [Bifidobacterium]
GCF_003030905.1	adolescentis	93.8	100	Bifidobacterium adolescentis, 1-11 - GCF_003030905.1	GCF_003030905.1_ASM303090v1_o_WP_011742802.1 MULTISPECIES: co-chaperone GroES [Bifidobacterium]	GroES_B. breve UCC2003_o_WP_003829844.1 MULTISPECIES: co-chaperone GroES [Bifidobacterium]
GCF_003030905.1	adolescentis	68.9	98.4	Bifidobacterium adolescentis, 1-11 - GCF_003030905.1	GCF_003030905.1_ASM303090v1_o_WP_011743199.1 heat-inducible transcriptional repressor HrcA [Bifidobacterium adolescentis]	HrcA_B. breve UCC2003_o_WP_015438802.1 heat-inducible transcriptional repressor HrcA [Bifidobacterium breve]
GCF_003030905.1	adolescentis	62.7	99	Bifidobacterium adolescentis, 1-11 - GCF_003030905.1	GCF_003030905.1_ASM303090v1_o_WP_003811239.1 MerR family transcriptional regulator [Bifidobacterium adolescentis]	HspR_B. breve UCC2003_o_WP_003827990.1 MULTISPECIES: helix-turn-helix transcriptional regulator [Bifidobacterium]
GCF_003030905.1	adolescentis	59.6	93.5	Bifidobacterium adolescentis, 1-11 - GCF_003030905.1	GCF_003030905.1_ASM303090v1_o_WP_003807292.1 trypsin-like peptidase domain-containing protein [Bifidobacterium adolescentis]	HtrA_B. longum NCC2705_o_WP_011068543.1 trypsin-like peptidase domain-containing protein [Bifidobacterium longum]
GCF_003030905.1	adolescentis	75.9	100	Bifidobacterium adolescentis, 1-11 - GCF_003030905.1	GCF_003030905.1_ASM303090v1_o_WP_003810781.1 MULTISPECIES: transcriptional repressor LexA [Bifidobacterium]	LexA_B. breve UCC2003_o_WP_003830434.1 transcriptional repressor LexA [Bifidobacterium breve]
GCF_003030905.1	adolescentis	84.2	100	Bifidobacterium adolescentis, 1-11 - GCF_003030905.1	GCF_003030905.1_ASM303090v1_o_WP_003808217.1 MULTISPECIES: oleate hydratase [Bifidobacterium]	Oleate hydratase_B. breve NCFB 2258_o_WP_015438992.1 oleate hydratase [Bifidobacterium breve]
GCF_003030905.1	adolescentis	84.5	99.6	Bifidobacterium adolescentis, 1-11 - GCF_003030905.1	GCF_003030905.1_ASM303090v1_o_WP_041777358.1 aminopeptidase P family protein [Bifidobacterium adolescentis]	PePp_B. longum BBMN68_o_WP_007052570.1 aminopeptidase P family protein [Bifidobacterium longum]
GCF_003030905.1	adolescentis	91.9	99.5	Bifidobacterium adolescentis, 1-11 - GCF_003030905.1	GCF_003030905.1_ASM303090v1_o_WP_003807470.1 RNA degradosome polyphosphate kinase [Bifidobacterium adolescentis]	PPK1_B. scardovii JCM 12489_o_WP_033519427.1 RNA degradosome polyphosphate kinase [Bifidobacterium scardovii]
GCF_003030905.1	adolescentis	77.5	100	Bifidobacterium adolescentis, 1-11 - GCF_003030905.1	GCF_003030905.1_ASM303090v1_o_WP_195525365.1 dihydroorotate dehydrogenase [Bifidobacterium adolescentis]	PyrDb_B. bifidum ATCC29521_o_WP_021648026.1 dihydroorotate dehydrogenase [Bifidobacterium bifidum]
GCF_003030905.1	adolescentis	68	98.6	Bifidobacterium adolescentis, 1-11 - GCF_003030905.1	GCF_003030905.1_ASM303090v1_o_WP_011743303.1 MULTISPECIES: dihydroorotate dehydrogenase electron transfer subunit [Bifidobacterium]	PyrK_B. bifidum ATCC29521_o_WP_003813104.1 dihydroorotate dehydrogenase electron transfer subunit [Bifidobacterium bifidum]
GCF_003030905.1	adolescentis	88.6	99.5	Bifidobacterium adolescentis, 1-11 - GCF_003030905.1	GCF_003030905.1_ASM303090v1_o_WP_003810589.1 MULTISPECIES: ribosome-associated translation inhibitor RaiA [Bifidobacterium]	RaiA_B. longum BBMN68_o_WP_007054480.1 ribosome-associated translation inhibitor RaiA [Bifidobacterium longum]
GCF_003030905.1	adolescentis	84.6	97.4	Bifidobacterium adolescentis, 1-11 - GCF_003030905.1	GCF_003030905.1_ASM303090v1_o_WP_003810592.1 MULTISPECIES: recombinase RecA [Bifidobacterium]	RecA_B. breve UCC2003_o_WP_015438912.1 recombinase RecA [Bifidobacterium breve]
GCF_003030905.1	adolescentis	74.7	79.4	Bifidobacterium adolescentis, 1-11 - GCF_003030905.1	GCF_003030905.1_ASM303090v1_o_WP_107646347.1 RecX family transcriptional regulator [Bifidobacterium adolescentis]	RecX_B. breve UCC2003_o_WP_015438911.1 RecX family transcriptional regulator [Bifidobacterium breve]
GCF_003030905.1	adolescentis	79.7	100	Bifidobacterium adolescentis, 1-11 - GCF_003030905.1	GCF_003030905.1_ASM303090v1_o_WP_107646343.1 RNA polymerase sigma factor [Bifidobacterium adolescentis]	HrdB_B. breve UCC2003_o_WP_015438903.1 RNA polymerase sigma factor [Bifidobacterium breve]
GCF_003030905.1	adolescentis	87.2	73.9	Bifidobacterium adolescentis, 1-11 - GCF_003030905.1	GCF_003030905.1_ASM303090v1_o_WP_003810718.1 MULTISPECIES: sigma-70 family RNA polymerase sigma factor [Bifidobacterium]	RpoE_1_B. breve UCC2003_o_WP_038426821.1 sigma-70 family RNA polymerase sigma factor [Bifidobacterium breve]
GCF_003030905.1	adolescentis	42.9	100	Bifidobacterium adolescentis, 1-11 - GCF_003030905.1	GCF_003030905.1_ASM303090v1_o_WP_038444313.1 MULTISPECIES: 4Fe-4S dicluster domain-containing protein [Bifidobacterium]	SdhB_B. asteroides PRL2011_o_WP_033511913.1 4Fe-4S dicluster domain-containing protein [Bifidobacterium asteroides]
GCF_003030905.1	adolescentis	62.5	97.6	Bifidobacterium adolescentis, 1-11 - GCF_003030905.1	GCF_003030905.1_ASM303090v1_o_WP_042989619.1 thioredoxin-disulfide reductase [Bifidobacterium adolescentis]	Thioredoxin reductase_B. longum NCC2705_o_WP_012472072.1 thioredoxin-disulfide reductase [Bifidobacterium longum]
GCF_003030905.1	adolescentis	68.1	98.1	Bifidobacterium adolescentis, 1-11 - GCF_003030905.1	GCF_003030905.1_ASM303090v1_o_WP_021913929.1 MULTISPECIES: universal stress protein [Bifidobacterium]	UspA_(next to clpC gene)_B. breve UCC2003_o_WP_014483540.1 universal stress protein [Bifidobacterium breve]
GCF_003030905.1	adolescentis	87.5	100	Bifidobacterium adolescentis, 1-11 - GCF_003030905.1	GCF_003030905.1_ASM303090v1_o_WP_003808231.1 MULTISPECIES: universal stress protein [Bifidobacterium]	UspA_2_B. breve UCC2003_o_WP_014484218.1 universal stress protein [Bifidobacterium breve]
GCF_003030905.1	adolescentis	98.9	100	Bifidobacterium adolescentis, 1-11 - GCF_003030905.1	GCF_003030905.1_ASM303090v1_o_WP_003809589.1 MULTISPECIES: WhiB family transcriptional regulator [Bifidobacterium]	WblE_B. longum NCC2705_o_WP_003835265.1 MULTISPECIES: WhiB family transcriptional regulator [Bifidobacterium]
GCF_003030905.1	adolescentis	86.9	100	Bifidobacterium adolescentis, 1-11 - GCF_003030905.1	GCF_003030905.1_ASM303090v1_o_WP_021913616.1 MULTISPECIES: WhiB family transcriptional regulator [Bifidobacterium]	WhiB2_B. longum NCC2705_o_WP_007051901.1 WhiB family transcriptional regulator [Bifidobacterium longum]
GCF_003030905.1	adolescentis	71	98.8	Bifidobacterium adolescentis, 1-11 - GCF_003030905.1	GCF_003030905.1_ASM303090v1_o_WP_011743864.1 nitroreductase family protein [Bifidobacterium adolescentis]	H2O2 forming NADPH oxidase (NPOX)_B. longum ATCC15697_o_WP_012578666.1 MULTISPECIES: nitroreductase family protein [Bifidobacterium]
GCF_003030905.1	adolescentis	65.8	100	Bifidobacterium adolescentis, 1-11 - GCF_003030905.1	GCF_003030905.1_ASM303090v1_o_WP_107646095.1 FAD-binding protein [Bifidobacterium adolescentis]	SdhA_B. asteroides PRL2011_o_WP_033511903.1 FAD-dependent oxidoreductase [Bifidobacterium asteroides]
GCF_003030905.1	adolescentis	90.3	99.9	Bifidobacterium adolescentis, 1-11 - GCF_003030905.1	GCF_003030905.1_ASM303090v1_o_WP_038444297.1 ATP-dependent Clp protease ATP-binding subunit [Bifidobacterium adolescentis]	ClpC_B. breve UCC2003_o_WP_003830303.1 ATP-dependent Clp protease ATP-binding subunit [Bifidobacterium breve]
GCF_003030905.1	adolescentis	93.5	96.6	Bifidobacterium adolescentis, 1-11 - GCF_003030905.1	GCF_003030905.1_ASM303090v1_o_WP_011743024.1 MULTISPECIES: ATP-dependent Clp protease proteolytic subunit [Bifidobacterium]	ClpP1_B. breve UCC2003_o_WP_003833421.1 ATP-dependent Clp protease proteolytic subunit [Bifidobacterium breve]
GCF_003030905.1	adolescentis	74	100	Bifidobacterium adolescentis, 1-11 - GCF_003030905.1	GCF_003030905.1_ASM303090v1_o_WP_039775949.1 nucleotide exchange factor GrpE [Bifidobacterium adolescentis]	GrpE_B. breve UCC2003_o_WP_003827988.1 MULTISPECIES: nucleotide exchange factor GrpE [Bifidobacterium]
GCF_003030905.1	adolescentis	62.1	98.9	Bifidobacterium adolescentis, 1-11 - GCF_003030905.1	GCF_003030905.1_ASM303090v1_o_WP_107646188.1 coproporphyrinogen III oxidase [Bifidobacterium adolescentis]	HemN_B. longum NCC2705_o_WP_008783712.1 radical SAM family heme chaperone HemW [Bifidobacterium longum]
GCF_003030905.1	adolescentis	70.4	100	Bifidobacterium adolescentis, 1-11 - GCF_003030905.1	GCF_003030905.1_ASM303090v1_o_WP_021913490.1 MULTISPECIES: Hsp20/alpha crystallin family protein [Bifidobacterium]	Hsp20_B. breve UCC2003_o_WP_015438220.1 Hsp20/alpha crystallin family protein [Bifidobacterium breve]
GCF_000737885.1	adolescentis	68.2	98.8	Bifidobacterium adolescentis, 22L - GCF_000737885.1	GCF_000737885.1_ASM73788v1_o_WP_038443781.1 asparaginase [Bifidobacterium adolescentis]	Asparaginase_B.tibiigranuli TMW 2.2057_o_WP_152580025.1 asparaginase [Bifidobacterium tibiigranuli]
GCF_000737885.1	adolescentis	76.4	99.7	Bifidobacterium adolescentis, 22L - GCF_000737885.1	GCF_000737885.1_ASM73788v1_o_WP_003810704.1 MULTISPECIES: asparagine synthase (glutamine-hydrolyzing) [Bifidobacterium]	Asparagine synthase_B. tibiigranuli TMW 2.2057_o_WP_152580942.1 asparagine synthase (glutamine-hydrolyzing) [Bifidobacterium tibiigranuli]
GCF_000737885.1	adolescentis	91.3	99.1	Bifidobacterium adolescentis, 22L - GCF_000737885.1	GCF_000737885.1_ASM73788v1_o_WP_038445151.1 F0F1 ATP synthase subunit alpha [Bifidobacterium adolescentis]	Alpha subunit F1F0 ATPase (atpA)_B. animalis DSM 10140_o_WP_004219176.1 F0F1 ATP synthase subunit alpha [Bifidobacterium animalis]
GCF_000737885.1	adolescentis	83.7	100	Bifidobacterium adolescentis, 22L - GCF_000737885.1	GCF_000737885.1_ASM73788v1_o_WP_011743722.1 MULTISPECIES: F0F1 ATP synthase subunit A [Bifidobacterium]	A subunit F1F0 ATPase (atpB)_B. animalis DSM 10140_o_WP_004219170.1 F0F1 ATP synthase subunit A [Bifidobacterium animalis]
GCF_000737885.1	adolescentis	64.8	86.3	Bifidobacterium adolescentis, 22L - GCF_000737885.1	GCF_000737885.1_ASM73788v1_o_WP_011743717.1 MULTISPECIES: F0F1 ATP synthase subunit epsilon [Bifidobacterium]	Epsilon subunit F1F0 ATPase (atpC)_B. animalis DSM 10140_o_WP_004219181.1 F0F1 ATP synthase subunit epsilon [Bifidobacterium animalis]
GCF_000737885.1	adolescentis	91.1	99.8	Bifidobacterium adolescentis, 22L - GCF_000737885.1	GCF_000737885.1_ASM73788v1_o_WP_038445153.1 F0F1 ATP synthase subunit beta [Bifidobacterium adolescentis]	Beta subunit F1F0 ATPase (atpD)_B. animalis DSM 10140_o_WP_004219179.1 F0F1 ATP synthase subunit beta [Bifidobacterium animalis]
GCF_000737885.1	adolescentis	95.9	97.4	Bifidobacterium adolescentis, 22L - GCF_000737885.1	GCF_000737885.1_ASM73788v1_o_WP_003809874.1 MULTISPECIES: ATP synthase F0 subunit C [Terrabacteria group]	C subunit F1F0 ATPase (atpE)_B. animalis DSM 10140_o_WP_004219171.1 MULTISPECIES: ATP synthase F0 subunit C [Bifidobacterium]
GCF_000737885.1	adolescentis	75	98.3	Bifidobacterium adolescentis, 22L - GCF_000737885.1	GCF_000737885.1_ASM73788v1_o_WP_011743721.1 F0F1 ATP synthase subunit B [Bifidobacterium adolescentis]	B subunit F1F0 ATPase (atpF)_B. animalis DSM 10140_o_WP_004219173.1 F0F1 ATP synthase subunit B [Bifidobacterium animalis]
GCF_000737885.1	adolescentis	77.1	100	Bifidobacterium adolescentis, 22L - GCF_000737885.1	GCF_000737885.1_ASM73788v1_o_WP_038445152.1 F0F1 ATP synthase subunit gamma [Bifidobacterium adolescentis]	Gamma subunit F1F0 ATPase (atpG)_B. animalis DSM 10140_o_WP_004219178.1 F0F1 ATP synthase subunit gamma [Bifidobacterium animalis]
GCF_000737885.1	adolescentis	70.3	98.6	Bifidobacterium adolescentis, 22L - GCF_000737885.1	GCF_000737885.1_ASM73788v1_o_WP_038445150.1 F0F1 ATP synthase subunit delta [Bifidobacterium adolescentis]	Delta subunit F1F0 ATPase (atpH)_B. animalis DSM 10140_o_WP_004269232.1 F0F1 ATP synthase subunit delta [Bifidobacterium animalis]
GCF_000737885.1	adolescentis	70	82.1	Bifidobacterium adolescentis, 22L - GCF_000737885.1	GCF_000737885.1_ASM73788v1_o_WP_038444532.1 thioredoxin-dependent thiol peroxidase [Bifidobacterium adolescentis]	BCP-type thioredoxin peroxidase_B. longum NCC2705_o_WP_011068154.1 MULTISPECIES: peroxiredoxin [Bifidobacterium]
GCF_000737885.1	adolescentis	53	99	Bifidobacterium adolescentis, 22L - GCF_000737885.1	GCF_000737885.1_ASM73788v1_o_WP_033499490.1 choloylglycine hydrolase [Bifidobacterium adolescentis]	BSH_B. lactis BB-12_o_WP_004217908.1 choloylglycine hydrolase [Bifidobacterium animalis]
GCF_000737885.1	adolescentis	72	97.7	Bifidobacterium adolescentis, 22L - GCF_000737885.1	GCF_000737885.1_ASM73788v1_o_WP_021913821.1 MULTISPECIES: helix-turn-helix transcriptional regulator [Bifidobacterium]	ClgR_B. breve UCC2003_o_WP_080562228.1 helix-turn-helix transcriptional regulator [Bifidobacterium breve]
GCF_000737885.1	adolescentis	83.3	98.2	Bifidobacterium adolescentis, 22L - GCF_000737885.1	GCF_000737885.1_ASM73788v1_o_WP_034984503.1 ATP-dependent chaperone ClpB [Bifidobacterium adolescentis]	ClpB_B. breve UCC2003_o_WP_015439276.1 ATP-dependent chaperone ClpB [Bifidobacterium breve]
GCF_000737885.1	adolescentis	84.9	99.6	Bifidobacterium adolescentis, 22L - GCF_000737885.1	GCF_000737885.1_ASM73788v1_o_WP_011743025.1 ATP-dependent Clp protease proteolytic subunit [Bifidobacterium adolescentis]	ClpP2_B. breve UCC2003_o_WP_014483863.1 ATP-dependent Clp protease proteolytic subunit [Bifidobacterium breve]
GCF_000737885.1	adolescentis	72.2	96.9	Bifidobacterium adolescentis, 22L - GCF_000737885.1	GCF_000737885.1_ASM73788v1_o_WP_003808743.1 ATP-dependent Clp protease ATP-binding subunit ClpX [Bifidobacterium adolescentis]	ClpX_B. breve UCC2003_o_WP_003833417.1 ATP-dependent Clp protease ATP-binding subunit ClpX [Bifidobacterium breve]
GCF_000737885.1	adolescentis	82.3	100	Bifidobacterium adolescentis, 22L - GCF_000737885.1	GCF_000737885.1_ASM73788v1_o_WP_003808704.1 cold shock domain-containing protein [Bifidobacterium adolescentis]	CspB_B. breve UCC2003_o_WP_003830298.1 cold shock domain-containing protein [Bifidobacterium breve]
GCF_000737885.1	adolescentis	76	99.4	Bifidobacterium adolescentis, 22L - GCF_000737885.1	GCF_000737885.1_ASM73788v1_o_WP_038445007.1 DnaJ domain-containing protein [Bifidobacterium adolescentis]	DnaJ_B. breve UCC2003_o_WP_003827989.1 MULTISPECIES: DnaJ domain-containing protein [Bifidobacterium]
GCF_000737885.1	adolescentis	75.9	99.7	Bifidobacterium adolescentis, 22L - GCF_000737885.1	GCF_000737885.1_ASM73788v1_o_WP_038444464.1 molecular chaperone DnaJ [Bifidobacterium adolescentis]	DnaJ2_B. breve UCC2003_o_WP_015438803.1 molecular chaperone DnaJ [Bifidobacterium breve]
GCF_000737885.1	adolescentis	94.6	100	Bifidobacterium adolescentis, 22L - GCF_000737885.1	GCF_000737885.1_ASM73788v1_o_WP_033500151.1 molecular chaperone DnaK [Bifidobacterium adolescentis]	DnaK_B. breve UCC2003_o_WP_014483299.1 MULTISPECIES: molecular chaperone DnaK [Bifidobacterium]
GCF_000737885.1	adolescentis	92	96.8	Bifidobacterium adolescentis, 22L - GCF_000737885.1	GCF_000737885.1_ASM73788v1_o_WP_202961500.1 glutamate decarboxylase [Bifidobacterium adolescentis]	GadB_B. dentium Bd1_o_WP_175279284.1 glutamate decarboxylase [Bifidobacterium dentium]
GCF_000737885.1	adolescentis	88.7	99.8	Bifidobacterium adolescentis, 22L - GCF_000737885.1	GCF_000737885.1_ASM73788v1_o_WP_038445503.1 amino acid permease [Bifidobacterium adolescentis]	GadC_B. dentium Bd1_o_WP_003839068.1 amino acid permease [Bifidobacterium dentium]
GCF_000737885.1	adolescentis	77.6	99.8	Bifidobacterium adolescentis, 22L - GCF_000737885.1	GCF_000737885.1_ASM73788v1_o_WP_038445204.1 gamma-glutamylcysteine synthetase [Bifidobacterium adolescentis]	Glutamate-cysteine ligase_B. longum BBMN68_o_WP_013410698.1 gamma-glutamylcysteine synthetase [Bifidobacterium longum]
GCF_000737885.1	adolescentis	92.2	100	Bifidobacterium adolescentis, 22L - GCF_000737885.1	GCF_000737885.1_ASM73788v1_o_WP_003808693.1 MULTISPECIES: chaperonin GroEL [Bifidobacterium]	GroEL_B. breve UCC2003_o_WP_003830293.1 MULTISPECIES: chaperonin GroEL [Bifidobacterium]
GCF_000737885.1	adolescentis	93.8	100	Bifidobacterium adolescentis, 22L - GCF_000737885.1	GCF_000737885.1_ASM73788v1_o_WP_011742802.1 MULTISPECIES: co-chaperone GroES [Bifidobacterium]	GroES_B. breve UCC2003_o_WP_003829844.1 MULTISPECIES: co-chaperone GroES [Bifidobacterium]
GCF_000737885.1	adolescentis	68.7	98.4	Bifidobacterium adolescentis, 22L - GCF_000737885.1	GCF_000737885.1_ASM73788v1_o_WP_038444466.1 heat-inducible transcriptional repressor HrcA [Bifidobacterium adolescentis]	HrcA_B. breve UCC2003_o_WP_015438802.1 heat-inducible transcriptional repressor HrcA [Bifidobacterium breve]
GCF_000737885.1	adolescentis	62.7	99	Bifidobacterium adolescentis, 22L - GCF_000737885.1	GCF_000737885.1_ASM73788v1_o_WP_003811239.1 MerR family transcriptional regulator [Bifidobacterium adolescentis]	HspR_B. breve UCC2003_o_WP_003827990.1 MULTISPECIES: helix-turn-helix transcriptional regulator [Bifidobacterium]
GCF_000737885.1	adolescentis	59.9	93.5	Bifidobacterium adolescentis, 22L - GCF_000737885.1	GCF_000737885.1_ASM73788v1_o_WP_038443779.1 trypsin-like peptidase domain-containing protein [Bifidobacterium adolescentis]	HtrA_B. longum NCC2705_o_WP_011068543.1 trypsin-like peptidase domain-containing protein [Bifidobacterium longum]
GCF_000737885.1	adolescentis	75.9	100	Bifidobacterium adolescentis, 22L - GCF_000737885.1	GCF_000737885.1_ASM73788v1_o_WP_003810781.1 MULTISPECIES: transcriptional repressor LexA [Bifidobacterium]	LexA_B. breve UCC2003_o_WP_003830434.1 transcriptional repressor LexA [Bifidobacterium breve]
GCF_000737885.1	adolescentis	84	100	Bifidobacterium adolescentis, 22L - GCF_000737885.1	GCF_000737885.1_ASM73788v1_o_WP_038444121.1 oleate hydratase [Bifidobacterium adolescentis]	Oleate hydratase_B. breve NCFB 2258_o_WP_015438992.1 oleate hydratase [Bifidobacterium breve]
GCF_000737885.1	adolescentis	84.3	99.6	Bifidobacterium adolescentis, 22L - GCF_000737885.1	GCF_000737885.1_ASM73788v1_o_WP_038444671.1 aminopeptidase P family protein [Bifidobacterium adolescentis]	PePp_B. longum BBMN68_o_WP_007052570.1 aminopeptidase P family protein [Bifidobacterium longum]
GCF_000737885.1	adolescentis	91.9	99.5	Bifidobacterium adolescentis, 22L - GCF_000737885.1	GCF_000737885.1_ASM73788v1_o_WP_003807470.1 RNA degradosome polyphosphate kinase [Bifidobacterium adolescentis]	PPK1_B. scardovii JCM 12489_o_WP_033519427.1 RNA degradosome polyphosphate kinase [Bifidobacterium scardovii]
GCF_000737885.1	adolescentis	77.2	100	Bifidobacterium adolescentis, 22L - GCF_000737885.1	GCF_000737885.1_ASM73788v1_o_WP_003809360.1 MULTISPECIES: dihydroorotate dehydrogenase [Bifidobacterium]	PyrDb_B. bifidum ATCC29521_o_WP_021648026.1 dihydroorotate dehydrogenase [Bifidobacterium bifidum]
GCF_000737885.1	adolescentis	68.4	98.6	Bifidobacterium adolescentis, 22L - GCF_000737885.1	GCF_000737885.1_ASM73788v1_o_WP_003809363.1 dihydroorotate dehydrogenase electron transfer subunit [Bifidobacterium adolescentis]	PyrK_B. bifidum ATCC29521_o_WP_003813104.1 dihydroorotate dehydrogenase electron transfer subunit [Bifidobacterium bifidum]
GCF_000737885.1	adolescentis	88.6	99.5	Bifidobacterium adolescentis, 22L - GCF_000737885.1	GCF_000737885.1_ASM73788v1_o_WP_003810589.1 MULTISPECIES: ribosome-associated translation inhibitor RaiA [Bifidobacterium]	RaiA_B. longum BBMN68_o_WP_007054480.1 ribosome-associated translation inhibitor RaiA [Bifidobacterium longum]
GCF_000737885.1	adolescentis	84.6	97.4	Bifidobacterium adolescentis, 22L - GCF_000737885.1	GCF_000737885.1_ASM73788v1_o_WP_003810592.1 MULTISPECIES: recombinase RecA [Bifidobacterium]	RecA_B. breve UCC2003_o_WP_015438912.1 recombinase RecA [Bifidobacterium breve]
GCF_000737885.1	adolescentis	75.3	79.4	Bifidobacterium adolescentis, 22L - GCF_000737885.1	GCF_000737885.1_ASM73788v1_o_WP_038444627.1 RecX family transcriptional regulator [Bifidobacterium adolescentis]	RecX_B. breve UCC2003_o_WP_015438911.1 RecX family transcriptional regulator [Bifidobacterium breve]
GCF_000737885.1	adolescentis	79.7	100	Bifidobacterium adolescentis, 22L - GCF_000737885.1	GCF_000737885.1_ASM73788v1_o_WP_021913814.1 MULTISPECIES: RNA polymerase sigma factor [Bifidobacterium]	HrdB_B. breve UCC2003_o_WP_015438903.1 RNA polymerase sigma factor [Bifidobacterium breve]
GCF_000737885.1	adolescentis	87.2	73.9	Bifidobacterium adolescentis, 22L - GCF_000737885.1	GCF_000737885.1_ASM73788v1_o_WP_003810718.1 MULTISPECIES: sigma-70 family RNA polymerase sigma factor [Bifidobacterium]	RpoE_1_B. breve UCC2003_o_WP_038426821.1 sigma-70 family RNA polymerase sigma factor [Bifidobacterium breve]
GCF_000737885.1	adolescentis	42.9	100	Bifidobacterium adolescentis, 22L - GCF_000737885.1	GCF_000737885.1_ASM73788v1_o_WP_038444313.1 MULTISPECIES: 4Fe-4S dicluster domain-containing protein [Bifidobacterium]	SdhB_B. asteroides PRL2011_o_WP_033511913.1 4Fe-4S dicluster domain-containing protein [Bifidobacterium asteroides]
GCF_000737885.1	adolescentis	62.5	97.6	Bifidobacterium adolescentis, 22L - GCF_000737885.1	GCF_000737885.1_ASM73788v1_o_WP_038445293.1 thioredoxin-disulfide reductase [Bifidobacterium adolescentis]	Thioredoxin reductase_B. longum NCC2705_o_WP_012472072.1 thioredoxin-disulfide reductase [Bifidobacterium longum]
GCF_000737885.1	adolescentis	68.1	98.1	Bifidobacterium adolescentis, 22L - GCF_000737885.1	GCF_000737885.1_ASM73788v1_o_WP_021913929.1 MULTISPECIES: universal stress protein [Bifidobacterium]	UspA_(next to clpC gene)_B. breve UCC2003_o_WP_014483540.1 universal stress protein [Bifidobacterium breve]
GCF_000737885.1	adolescentis	87.5	100	Bifidobacterium adolescentis, 22L - GCF_000737885.1	GCF_000737885.1_ASM73788v1_o_WP_003808231.1 MULTISPECIES: universal stress protein [Bifidobacterium]	UspA_2_B. breve UCC2003_o_WP_014484218.1 universal stress protein [Bifidobacterium breve]
GCF_000737885.1	adolescentis	98.9	100	Bifidobacterium adolescentis, 22L - GCF_000737885.1	GCF_000737885.1_ASM73788v1_o_WP_003809589.1 MULTISPECIES: WhiB family transcriptional regulator [Bifidobacterium]	WblE_B. longum NCC2705_o_WP_003835265.1 MULTISPECIES: WhiB family transcriptional regulator [Bifidobacterium]
GCF_000737885.1	adolescentis	86.9	100	Bifidobacterium adolescentis, 22L - GCF_000737885.1	GCF_000737885.1_ASM73788v1_o_WP_021913616.1 MULTISPECIES: WhiB family transcriptional regulator [Bifidobacterium]	WhiB2_B. longum NCC2705_o_WP_007051901.1 WhiB family transcriptional regulator [Bifidobacterium longum]
GCF_000737885.1	adolescentis	66	100	Bifidobacterium adolescentis, 22L - GCF_000737885.1	GCF_000737885.1_ASM73788v1_o_WP_038444315.1 FAD-binding protein [Bifidobacterium adolescentis]	SdhA_B. asteroides PRL2011_o_WP_033511903.1 FAD-dependent oxidoreductase [Bifidobacterium asteroides]
GCF_000737885.1	adolescentis	90.3	99.9	Bifidobacterium adolescentis, 22L - GCF_000737885.1	GCF_000737885.1_ASM73788v1_o_WP_038444297.1 ATP-dependent Clp protease ATP-binding subunit [Bifidobacterium adolescentis]	ClpC_B. breve UCC2003_o_WP_003830303.1 ATP-dependent Clp protease ATP-binding subunit [Bifidobacterium breve]
GCF_000737885.1	adolescentis	74.9	100	Bifidobacterium adolescentis, 22L - GCF_000737885.1	GCF_000737885.1_ASM73788v1_o_WP_038445004.1 nucleotide exchange factor GrpE [Bifidobacterium adolescentis]	GrpE_B. breve UCC2003_o_WP_003827988.1 MULTISPECIES: nucleotide exchange factor GrpE [Bifidobacterium]
GCF_000737885.1	adolescentis	70.6	98.8	Bifidobacterium adolescentis, 22L - GCF_000737885.1	GCF_000737885.1_ASM73788v1_o_WP_038444967.1 nitroreductase family protein [Bifidobacterium adolescentis]	H2O2 forming NADPH oxidase (NPOX)_B. longum ATCC15697_o_WP_012578666.1 MULTISPECIES: nitroreductase family protein [Bifidobacterium]
GCF_000737885.1	adolescentis	93.5	96.6	Bifidobacterium adolescentis, 22L - GCF_000737885.1	GCF_000737885.1_ASM73788v1_o_WP_011743024.1 MULTISPECIES: ATP-dependent Clp protease proteolytic subunit [Bifidobacterium]	ClpP1_B. breve UCC2003_o_WP_003833421.1 ATP-dependent Clp protease proteolytic subunit [Bifidobacterium breve]
GCF_000737885.1	adolescentis	61.9	98.9	Bifidobacterium adolescentis, 22L - GCF_000737885.1	GCF_000737885.1_ASM73788v1_o_WP_080716512.1 MULTISPECIES: coproporphyrinogen III oxidase [Bifidobacterium]	HemN_B. longum NCC2705_o_WP_008783712.1 radical SAM family heme chaperone HemW [Bifidobacterium longum]
GCF_000737885.1	adolescentis	70.4	100	Bifidobacterium adolescentis, 22L - GCF_000737885.1	GCF_000737885.1_ASM73788v1_o_WP_038443778.1 Hsp20/alpha crystallin family protein [Bifidobacterium adolescentis]	Hsp20_B. breve UCC2003_o_WP_015438220.1 Hsp20/alpha crystallin family protein [Bifidobacterium breve]
GCF_003429385.1	adolescentis	67.6	98.8	Bifidobacterium adolescentis, 6 - GCF_003429385.1	GCF_003429385.1_ASM342938v1_o_WP_117319770.1 asparaginase [Bifidobacterium adolescentis]	Asparaginase_B.tibiigranuli TMW 2.2057_o_WP_152580025.1 asparaginase [Bifidobacterium tibiigranuli]
GCF_003429385.1	adolescentis	76.5	99.7	Bifidobacterium adolescentis, 6 - GCF_003429385.1	GCF_003429385.1_ASM342938v1_o_WP_011743427.1 asparagine synthase (glutamine-hydrolyzing) [Bifidobacterium adolescentis]	Asparagine synthase_B. tibiigranuli TMW 2.2057_o_WP_152580942.1 asparagine synthase (glutamine-hydrolyzing) [Bifidobacterium tibiigranuli]
GCF_003429385.1	adolescentis	91.3	99.1	Bifidobacterium adolescentis, 6 - GCF_003429385.1	GCF_003429385.1_ASM342938v1_o_WP_003809860.1 MULTISPECIES: F0F1 ATP synthase subunit alpha [Bifidobacterium]	Alpha subunit F1F0 ATPase (atpA)_B. animalis DSM 10140_o_WP_004219176.1 F0F1 ATP synthase subunit alpha [Bifidobacterium animalis]
GCF_003429385.1	adolescentis	83.7	100	Bifidobacterium adolescentis, 6 - GCF_003429385.1	GCF_003429385.1_ASM342938v1_o_WP_011743722.1 MULTISPECIES: F0F1 ATP synthase subunit A [Bifidobacterium]	A subunit F1F0 ATPase (atpB)_B. animalis DSM 10140_o_WP_004219170.1 F0F1 ATP synthase subunit A [Bifidobacterium animalis]
GCF_003429385.1	adolescentis	65.9	86.3	Bifidobacterium adolescentis, 6 - GCF_003429385.1	GCF_003429385.1_ASM342938v1_o_WP_085382134.1 F0F1 ATP synthase subunit epsilon [Bifidobacterium adolescentis]	Epsilon subunit F1F0 ATPase (atpC)_B. animalis DSM 10140_o_WP_004219181.1 F0F1 ATP synthase subunit epsilon [Bifidobacterium animalis]
GCF_003429385.1	adolescentis	91.3	99.8	Bifidobacterium adolescentis, 6 - GCF_003429385.1	GCF_003429385.1_ASM342938v1_o_WP_117320232.1 F0F1 ATP synthase subunit beta [Bifidobacterium adolescentis]	Beta subunit F1F0 ATPase (atpD)_B. animalis DSM 10140_o_WP_004219179.1 F0F1 ATP synthase subunit beta [Bifidobacterium animalis]
GCF_003429385.1	adolescentis	95.9	97.4	Bifidobacterium adolescentis, 6 - GCF_003429385.1	GCF_003429385.1_ASM342938v1_o_WP_003809874.1 MULTISPECIES: ATP synthase F0 subunit C [Bifidobacterium]	C subunit F1F0 ATPase (atpE)_B. animalis DSM 10140_o_WP_004219171.1 MULTISPECIES: ATP synthase F0 subunit C [Bifidobacterium]
GCF_003429385.1	adolescentis	75.6	98.3	Bifidobacterium adolescentis, 6 - GCF_003429385.1	GCF_003429385.1_ASM342938v1_o_WP_026646857.1 MULTISPECIES: F0F1 ATP synthase subunit B [Bifidobacterium]	B subunit F1F0 ATPase (atpF)_B. animalis DSM 10140_o_WP_004219173.1 F0F1 ATP synthase subunit B [Bifidobacterium animalis]
GCF_003429385.1	adolescentis	76.8	100	Bifidobacterium adolescentis, 6 - GCF_003429385.1	GCF_003429385.1_ASM342938v1_o_WP_070122622.1 F0F1 ATP synthase subunit gamma [Bifidobacterium adolescentis]	Gamma subunit F1F0 ATPase (atpG)_B. animalis DSM 10140_o_WP_004219178.1 F0F1 ATP synthase subunit gamma [Bifidobacterium animalis]
GCF_003429385.1	adolescentis	69.6	98.6	Bifidobacterium adolescentis, 6 - GCF_003429385.1	GCF_003429385.1_ASM342938v1_o_WP_042990592.1 F0F1 ATP synthase subunit delta [Bifidobacterium adolescentis]	Delta subunit F1F0 ATPase (atpH)_B. animalis DSM 10140_o_WP_004269232.1 F0F1 ATP synthase subunit delta [Bifidobacterium animalis]
GCF_003429385.1	adolescentis	53	99	Bifidobacterium adolescentis, 6 - GCF_003429385.1	GCF_003429385.1_ASM342938v1_o_WP_117319977.1 choloylglycine hydrolase [Bifidobacterium adolescentis]	BSH_B. lactis BB-12_o_WP_004217908.1 choloylglycine hydrolase [Bifidobacterium animalis]
GCF_003429385.1	adolescentis	72	97.7	Bifidobacterium adolescentis, 6 - GCF_003429385.1	GCF_003429385.1_ASM342938v1_o_WP_021913821.1 MULTISPECIES: helix-turn-helix transcriptional regulator [Bifidobacterium]	ClgR_B. breve UCC2003_o_WP_080562228.1 helix-turn-helix transcriptional regulator [Bifidobacterium breve]
GCF_003429385.1	adolescentis	83.2	98.2	Bifidobacterium adolescentis, 6 - GCF_003429385.1	GCF_003429385.1_ASM342938v1_o_WP_117320237.1 ATP-dependent chaperone ClpB [Bifidobacterium adolescentis]	ClpB_B. breve UCC2003_o_WP_015439276.1 ATP-dependent chaperone ClpB [Bifidobacterium breve]
GCF_003429385.1	adolescentis	84.9	99.6	Bifidobacterium adolescentis, 6 - GCF_003429385.1	GCF_003429385.1_ASM342938v1_o_WP_003808740.1 MULTISPECIES: ATP-dependent Clp protease proteolytic subunit [Bifidobacterium]	ClpP2_B. breve UCC2003_o_WP_014483863.1 ATP-dependent Clp protease proteolytic subunit [Bifidobacterium breve]
GCF_003429385.1	adolescentis	72.2	96.9	Bifidobacterium adolescentis, 6 - GCF_003429385.1	GCF_003429385.1_ASM342938v1_o_WP_033499160.1 ATP-dependent Clp protease ATP-binding subunit ClpX [Bifidobacterium adolescentis]	ClpX_B. breve UCC2003_o_WP_003833417.1 ATP-dependent Clp protease ATP-binding subunit ClpX [Bifidobacterium breve]
GCF_003429385.1	adolescentis	82.3	100	Bifidobacterium adolescentis, 6 - GCF_003429385.1	GCF_003429385.1_ASM342938v1_o_WP_003808704.1 cold shock domain-containing protein [Bifidobacterium adolescentis]	CspB_B. breve UCC2003_o_WP_003830298.1 cold shock domain-containing protein [Bifidobacterium breve]
GCF_003429385.1	adolescentis	76	99.4	Bifidobacterium adolescentis, 6 - GCF_003429385.1	GCF_003429385.1_ASM342938v1_o_WP_042990017.1 DnaJ domain-containing protein [Bifidobacterium adolescentis]	DnaJ_B. breve UCC2003_o_WP_003827989.1 MULTISPECIES: DnaJ domain-containing protein [Bifidobacterium]
GCF_003429385.1	adolescentis	75.9	99.7	Bifidobacterium adolescentis, 6 - GCF_003429385.1	GCF_003429385.1_ASM342938v1_o_WP_011743198.1 MULTISPECIES: molecular chaperone DnaJ [Bifidobacterium]	DnaJ2_B. breve UCC2003_o_WP_015438803.1 molecular chaperone DnaJ [Bifidobacterium breve]
GCF_003429385.1	adolescentis	94.7	100	Bifidobacterium adolescentis, 6 - GCF_003429385.1	GCF_003429385.1_ASM342938v1_o_WP_042990015.1 molecular chaperone DnaK [Bifidobacterium adolescentis]	DnaK_B. breve UCC2003_o_WP_014483299.1 MULTISPECIES: molecular chaperone DnaK [Bifidobacterium]
GCF_003429385.1	adolescentis	92.2	96.8	Bifidobacterium adolescentis, 6 - GCF_003429385.1	GCF_003429385.1_ASM342938v1_o_WP_197736401.1 glutamate decarboxylase [Bifidobacterium adolescentis]	GadB_B. dentium Bd1_o_WP_175279284.1 glutamate decarboxylase [Bifidobacterium dentium]
GCF_003429385.1	adolescentis	88.9	99.8	Bifidobacterium adolescentis, 6 - GCF_003429385.1	GCF_003429385.1_ASM342938v1_o_WP_033500051.1 amino acid permease [Bifidobacterium adolescentis]	GadC_B. dentium Bd1_o_WP_003839068.1 amino acid permease [Bifidobacterium dentium]
GCF_003429385.1	adolescentis	78.1	99.8	Bifidobacterium adolescentis, 6 - GCF_003429385.1	GCF_003429385.1_ASM342938v1_o_WP_034984692.1 gamma-glutamylcysteine synthetase [Bifidobacterium adolescentis]	Glutamate-cysteine ligase_B. longum BBMN68_o_WP_013410698.1 gamma-glutamylcysteine synthetase [Bifidobacterium longum]
GCF_003429385.1	adolescentis	92.8	100	Bifidobacterium adolescentis, 6 - GCF_003429385.1	GCF_003429385.1_ASM342938v1_o_WP_085379403.1 chaperonin GroEL [Bifidobacterium adolescentis]	GroEL_B. breve UCC2003_o_WP_003830293.1 MULTISPECIES: chaperonin GroEL [Bifidobacterium]
GCF_003429385.1	adolescentis	93.8	100	Bifidobacterium adolescentis, 6 - GCF_003429385.1	GCF_003429385.1_ASM342938v1_o_WP_011742802.1 MULTISPECIES: co-chaperone GroES [Bifidobacterium]	GroES_B. breve UCC2003_o_WP_003829844.1 MULTISPECIES: co-chaperone GroES [Bifidobacterium]
GCF_003429385.1	adolescentis	68.7	98.4	Bifidobacterium adolescentis, 6 - GCF_003429385.1	GCF_003429385.1_ASM342938v1_o_WP_038444466.1 heat-inducible transcriptional repressor HrcA [Bifidobacterium adolescentis]	HrcA_B. breve UCC2003_o_WP_015438802.1 heat-inducible transcriptional repressor HrcA [Bifidobacterium breve]
GCF_003429385.1	adolescentis	62.7	99	Bifidobacterium adolescentis, 6 - GCF_003429385.1	GCF_003429385.1_ASM342938v1_o_WP_003811239.1 MerR family transcriptional regulator [Bifidobacterium adolescentis]	HspR_B. breve UCC2003_o_WP_003827990.1 MULTISPECIES: helix-turn-helix transcriptional regulator [Bifidobacterium]
GCF_003429385.1	adolescentis	59.1	93.5	Bifidobacterium adolescentis, 6 - GCF_003429385.1	GCF_003429385.1_ASM342938v1_o_WP_117319768.1 trypsin-like peptidase domain-containing protein [Bifidobacterium adolescentis]	HtrA_B. longum NCC2705_o_WP_011068543.1 trypsin-like peptidase domain-containing protein [Bifidobacterium longum]
GCF_003429385.1	adolescentis	75.9	100	Bifidobacterium adolescentis, 6 - GCF_003429385.1	GCF_003429385.1_ASM342938v1_o_WP_003810781.1 MULTISPECIES: transcriptional repressor LexA [Bifidobacterium]	LexA_B. breve UCC2003_o_WP_003830434.1 transcriptional repressor LexA [Bifidobacterium breve]
GCF_003429385.1	adolescentis	83.5	100	Bifidobacterium adolescentis, 6 - GCF_003429385.1	GCF_003429385.1_ASM342938v1_o_WP_117319862.1 oleate hydratase [Bifidobacterium adolescentis]	Oleate hydratase_B. breve NCFB 2258_o_WP_015438992.1 oleate hydratase [Bifidobacterium breve]
GCF_003429385.1	adolescentis	84.7	99.6	Bifidobacterium adolescentis, 6 - GCF_003429385.1	GCF_003429385.1_ASM342938v1_o_WP_033499720.1 MULTISPECIES: aminopeptidase P family protein [Bifidobacterium]	PePp_B. longum BBMN68_o_WP_007052570.1 aminopeptidase P family protein [Bifidobacterium longum]
GCF_003429385.1	adolescentis	91.9	99.5	Bifidobacterium adolescentis, 6 - GCF_003429385.1	GCF_003429385.1_ASM342938v1_o_WP_003807470.1 RNA degradosome polyphosphate kinase [Bifidobacterium adolescentis]	PPK1_B. scardovii JCM 12489_o_WP_033519427.1 RNA degradosome polyphosphate kinase [Bifidobacterium scardovii]
GCF_003429385.1	adolescentis	77.2	100	Bifidobacterium adolescentis, 6 - GCF_003429385.1	GCF_003429385.1_ASM342938v1_o_WP_003809360.1 MULTISPECIES: dihydroorotate dehydrogenase [Bifidobacterium]	PyrDb_B. bifidum ATCC29521_o_WP_021648026.1 dihydroorotate dehydrogenase [Bifidobacterium bifidum]
GCF_003429385.1	adolescentis	68	98.6	Bifidobacterium adolescentis, 6 - GCF_003429385.1	GCF_003429385.1_ASM342938v1_o_WP_011743303.1 MULTISPECIES: dihydroorotate dehydrogenase electron transfer subunit [Bifidobacterium]	PyrK_B. bifidum ATCC29521_o_WP_003813104.1 dihydroorotate dehydrogenase electron transfer subunit [Bifidobacterium bifidum]
GCF_003429385.1	adolescentis	88.6	99.5	Bifidobacterium adolescentis, 6 - GCF_003429385.1	GCF_003429385.1_ASM342938v1_o_WP_003810589.1 MULTISPECIES: ribosome-associated translation inhibitor RaiA [Bifidobacterium]	RaiA_B. longum BBMN68_o_WP_007054480.1 ribosome-associated translation inhibitor RaiA [Bifidobacterium longum]
GCF_003429385.1	adolescentis	84.6	97.4	Bifidobacterium adolescentis, 6 - GCF_003429385.1	GCF_003429385.1_ASM342938v1_o_WP_003810592.1 MULTISPECIES: recombinase RecA [Bifidobacterium]	RecA_B. breve UCC2003_o_WP_015438912.1 recombinase RecA [Bifidobacterium breve]
GCF_003429385.1	adolescentis	75.9	79.4	Bifidobacterium adolescentis, 6 - GCF_003429385.1	GCF_003429385.1_ASM342938v1_o_WP_003810591.1 RecX family transcriptional regulator [Bifidobacterium adolescentis]	RecX_B. breve UCC2003_o_WP_015438911.1 RecX family transcriptional regulator [Bifidobacterium breve]
GCF_003429385.1	adolescentis	79.7	100	Bifidobacterium adolescentis, 6 - GCF_003429385.1	GCF_003429385.1_ASM342938v1_o_WP_117320056.1 RNA polymerase sigma factor [Bifidobacterium adolescentis]	HrdB_B. breve UCC2003_o_WP_015438903.1 RNA polymerase sigma factor [Bifidobacterium breve]
GCF_003429385.1	adolescentis	87.2	73.9	Bifidobacterium adolescentis, 6 - GCF_003429385.1	GCF_003429385.1_ASM342938v1_o_WP_003810718.1 MULTISPECIES: sigma-70 family RNA polymerase sigma factor [Bifidobacterium]	RpoE_1_B. breve UCC2003_o_WP_038426821.1 sigma-70 family RNA polymerase sigma factor [Bifidobacterium breve]
GCF_003429385.1	adolescentis	42.9	100	Bifidobacterium adolescentis, 6 - GCF_003429385.1	GCF_003429385.1_ASM342938v1_o_WP_038444313.1 MULTISPECIES: 4Fe-4S dicluster domain-containing protein [Bifidobacterium]	SdhB_B. asteroides PRL2011_o_WP_033511913.1 4Fe-4S dicluster domain-containing protein [Bifidobacterium asteroides]
GCF_003429385.1	adolescentis	62.5	97.6	Bifidobacterium adolescentis, 6 - GCF_003429385.1	GCF_003429385.1_ASM342938v1_o_WP_117320318.1 thioredoxin-disulfide reductase [Bifidobacterium adolescentis]	Thioredoxin reductase_B. longum NCC2705_o_WP_012472072.1 thioredoxin-disulfide reductase [Bifidobacterium longum]
GCF_003429385.1	adolescentis	68.1	98.1	Bifidobacterium adolescentis, 6 - GCF_003429385.1	GCF_003429385.1_ASM342938v1_o_WP_021913929.1 MULTISPECIES: universal stress protein [Bifidobacterium]	UspA_(next to clpC gene)_B. breve UCC2003_o_WP_014483540.1 universal stress protein [Bifidobacterium breve]
GCF_003429385.1	adolescentis	87.5	100	Bifidobacterium adolescentis, 6 - GCF_003429385.1	GCF_003429385.1_ASM342938v1_o_WP_003808231.1 MULTISPECIES: universal stress protein [Bifidobacterium]	UspA_2_B. breve UCC2003_o_WP_014484218.1 universal stress protein [Bifidobacterium breve]
GCF_003429385.1	adolescentis	98.9	100	Bifidobacterium adolescentis, 6 - GCF_003429385.1	GCF_003429385.1_ASM342938v1_o_WP_003809589.1 MULTISPECIES: WhiB family transcriptional regulator [Bifidobacterium]	WblE_B. longum NCC2705_o_WP_003835265.1 MULTISPECIES: WhiB family transcriptional regulator [Bifidobacterium]
GCF_003429385.1	adolescentis	85.9	100	Bifidobacterium adolescentis, 6 - GCF_003429385.1	GCF_003429385.1_ASM342938v1_o_WP_011743081.1 WhiB family transcriptional regulator [Bifidobacterium adolescentis]	WhiB2_B. longum NCC2705_o_WP_007051901.1 WhiB family transcriptional regulator [Bifidobacterium longum]
GCF_003429385.1	adolescentis	66	100	Bifidobacterium adolescentis, 6 - GCF_003429385.1	GCF_003429385.1_ASM342938v1_o_WP_117319918.1 FAD-binding protein [Bifidobacterium adolescentis]	SdhA_B. asteroides PRL2011_o_WP_033511903.1 FAD-dependent oxidoreductase [Bifidobacterium asteroides]
GCF_003429385.1	adolescentis	70.6	98.8	Bifidobacterium adolescentis, 6 - GCF_003429385.1	GCF_003429385.1_ASM342938v1_o_WP_055309267.1 nitroreductase family protein [Bifidobacterium adolescentis]	H2O2 forming NADPH oxidase (NPOX)_B. longum ATCC15697_o_WP_012578666.1 MULTISPECIES: nitroreductase family protein [Bifidobacterium]
GCF_003429385.1	adolescentis	93.5	96.6	Bifidobacterium adolescentis, 6 - GCF_003429385.1	GCF_003429385.1_ASM342938v1_o_WP_011743024.1 MULTISPECIES: ATP-dependent Clp protease proteolytic subunit [Bifidobacterium]	ClpP1_B. breve UCC2003_o_WP_003833421.1 ATP-dependent Clp protease proteolytic subunit [Bifidobacterium breve]
GCF_003429385.1	adolescentis	90.9	99.3	Bifidobacterium adolescentis, 6 - GCF_003429385.1	GCF_003429385.1_ASM342938v1_o_WP_117319915.1 ATP-dependent Clp protease ATP-binding subunit [Bifidobacterium adolescentis]	ClpC_B. breve UCC2003_o_WP_003830303.1 ATP-dependent Clp protease ATP-binding subunit [Bifidobacterium breve]
GCF_003429385.1	adolescentis	75.3	100	Bifidobacterium adolescentis, 6 - GCF_003429385.1	GCF_003429385.1_ASM342938v1_o_WP_003811243.1 nucleotide exchange factor GrpE [Bifidobacterium adolescentis]	GrpE_B. breve UCC2003_o_WP_003827988.1 MULTISPECIES: nucleotide exchange factor GrpE [Bifidobacterium]
GCF_003429385.1	adolescentis	61.9	98.9	Bifidobacterium adolescentis, 6 - GCF_003429385.1	GCF_003429385.1_ASM342938v1_o_WP_080716512.1 MULTISPECIES: coproporphyrinogen III oxidase [Bifidobacterium]	HemN_B. longum NCC2705_o_WP_008783712.1 radical SAM family heme chaperone HemW [Bifidobacterium longum]
GCF_003429385.1	adolescentis	70.4	100	Bifidobacterium adolescentis, 6 - GCF_003429385.1	GCF_003429385.1_ASM342938v1_o_WP_021913490.1 MULTISPECIES: Hsp20/alpha crystallin family protein [Bifidobacterium]	Hsp20_B. breve UCC2003_o_WP_015438220.1 Hsp20/alpha crystallin family protein [Bifidobacterium breve]
GCF_000817995.1	adolescentis	95.7	100	Bifidobacterium adolescentis, BB23 - GCF_000817995.1	GCF_000817995.1_ASM81799v1_o_WP_039776050.1 MULTISPECIES: peroxiredoxin [Bifidobacterium]	AhpC_B. longum NCC2705_o_WP_007056578.1 MULTISPECIES: peroxiredoxin [Bifidobacterium]
GCF_000817995.1	adolescentis	67.6	98.8	Bifidobacterium adolescentis, BB23 - GCF_000817995.1	GCF_000817995.1_ASM81799v1_o_WP_039774589.1 asparaginase [Bifidobacterium adolescentis]	Asparaginase_B.tibiigranuli TMW 2.2057_o_WP_152580025.1 asparaginase [Bifidobacterium tibiigranuli]
GCF_000817995.1	adolescentis	76.2	99.7	Bifidobacterium adolescentis, BB23 - GCF_000817995.1	GCF_000817995.1_ASM81799v1_o_WP_039775433.1 asparagine synthase (glutamine-hydrolyzing) [Bifidobacterium adolescentis]	Asparagine synthase_B. tibiigranuli TMW 2.2057_o_WP_152580942.1 asparagine synthase (glutamine-hydrolyzing) [Bifidobacterium tibiigranuli]
GCF_000817995.1	adolescentis	91.1	99.1	Bifidobacterium adolescentis, BB23 - GCF_000817995.1	GCF_000817995.1_ASM81799v1_o_WP_039775751.1 F0F1 ATP synthase subunit alpha [Bifidobacterium adolescentis]	Alpha subunit F1F0 ATPase (atpA)_B. animalis DSM 10140_o_WP_004219176.1 F0F1 ATP synthase subunit alpha [Bifidobacterium animalis]
GCF_000817995.1	adolescentis	83.7	100	Bifidobacterium adolescentis, BB23 - GCF_000817995.1	GCF_000817995.1_ASM81799v1_o_WP_011743722.1 F0F1 ATP synthase subunit A [Bifidobacterium adolescentis]	A subunit F1F0 ATPase (atpB)_B. animalis DSM 10140_o_WP_004219170.1 F0F1 ATP synthase subunit A [Bifidobacterium animalis]
GCF_000817995.1	adolescentis	64.8	86.3	Bifidobacterium adolescentis, BB23 - GCF_000817995.1	GCF_000817995.1_ASM81799v1_o_WP_003809853.1 F0F1 ATP synthase subunit epsilon [Bifidobacterium adolescentis]	Epsilon subunit F1F0 ATPase (atpC)_B. animalis DSM 10140_o_WP_004219181.1 F0F1 ATP synthase subunit epsilon [Bifidobacterium animalis]
GCF_000817995.1	adolescentis	91.1	99.8	Bifidobacterium adolescentis, BB23 - GCF_000817995.1	GCF_000817995.1_ASM81799v1_o_WP_039775749.1 F0F1 ATP synthase subunit beta [Bifidobacterium adolescentis]	Beta subunit F1F0 ATPase (atpD)_B. animalis DSM 10140_o_WP_004219179.1 F0F1 ATP synthase subunit beta [Bifidobacterium animalis]
GCF_000817995.1	adolescentis	95.9	97.4	Bifidobacterium adolescentis, BB23 - GCF_000817995.1	GCF_000817995.1_ASM81799v1_o_WP_003809874.1 MULTISPECIES: ATP synthase F0 subunit C [Bifidobacterium]	C subunit F1F0 ATPase (atpE)_B. animalis DSM 10140_o_WP_004219171.1 MULTISPECIES: ATP synthase F0 subunit C [Bifidobacterium]
GCF_000817995.1	adolescentis	75.6	98.3	Bifidobacterium adolescentis, BB23 - GCF_000817995.1	GCF_000817995.1_ASM81799v1_o_WP_026646857.1 MULTISPECIES: F0F1 ATP synthase subunit B [Bifidobacterium]	B subunit F1F0 ATPase (atpF)_B. animalis DSM 10140_o_WP_004219173.1 F0F1 ATP synthase subunit B [Bifidobacterium animalis]
GCF_000817995.1	adolescentis	76.8	100	Bifidobacterium adolescentis, BB23 - GCF_000817995.1	GCF_000817995.1_ASM81799v1_o_WP_011743719.1 F0F1 ATP synthase subunit gamma [Bifidobacterium adolescentis]	Gamma subunit F1F0 ATPase (atpG)_B. animalis DSM 10140_o_WP_004219178.1 F0F1 ATP synthase subunit gamma [Bifidobacterium animalis]
GCF_000817995.1	adolescentis	70	98.6	Bifidobacterium adolescentis, BB23 - GCF_000817995.1	GCF_000817995.1_ASM81799v1_o_WP_039775753.1 F0F1 ATP synthase subunit delta [Bifidobacterium adolescentis]	Delta subunit F1F0 ATPase (atpH)_B. animalis DSM 10140_o_WP_004269232.1 F0F1 ATP synthase subunit delta [Bifidobacterium animalis]
GCF_000817995.1	adolescentis	69.4	82.1	Bifidobacterium adolescentis, BB23 - GCF_000817995.1	GCF_000817995.1_ASM81799v1_o_WP_039775244.1 thioredoxin-dependent thiol peroxidase [Bifidobacterium adolescentis]	BCP-type thioredoxin peroxidase_B. longum NCC2705_o_WP_011068154.1 MULTISPECIES: peroxiredoxin [Bifidobacterium]
GCF_000817995.1	adolescentis	53	99	Bifidobacterium adolescentis, BB23 - GCF_000817995.1	GCF_000817995.1_ASM81799v1_o_WP_033499490.1 choloylglycine hydrolase family protein [Bifidobacterium adolescentis]	BSH_B. lactis BB-12_o_WP_004217908.1 choloylglycine hydrolase [Bifidobacterium animalis]
GCF_000817995.1	adolescentis	71.4	97.7	Bifidobacterium adolescentis, BB23 - GCF_000817995.1	GCF_000817995.1_ASM81799v1_o_WP_003810597.1 helix-turn-helix transcriptional regulator [Bifidobacterium adolescentis]	ClgR_B. breve UCC2003_o_WP_080562228.1 helix-turn-helix transcriptional regulator [Bifidobacterium breve]
GCF_000817995.1	adolescentis	83.3	98.2	Bifidobacterium adolescentis, BB23 - GCF_000817995.1	GCF_000817995.1_ASM81799v1_o_WP_034984503.1 ATP-dependent chaperone ClpB [Bifidobacterium adolescentis]	ClpB_B. breve UCC2003_o_WP_015439276.1 ATP-dependent chaperone ClpB [Bifidobacterium breve]
GCF_000817995.1	adolescentis	84.9	99.6	Bifidobacterium adolescentis, BB23 - GCF_000817995.1	GCF_000817995.1_ASM81799v1_o_WP_011743025.1 ATP-dependent Clp protease proteolytic subunit [Bifidobacterium adolescentis]	ClpP2_B. breve UCC2003_o_WP_014483863.1 ATP-dependent Clp protease proteolytic subunit [Bifidobacterium breve]
GCF_000817995.1	adolescentis	72.2	96.9	Bifidobacterium adolescentis, BB23 - GCF_000817995.1	GCF_000817995.1_ASM81799v1_o_WP_039774942.1 ATP-dependent Clp protease ATP-binding subunit ClpX [Bifidobacterium adolescentis]	ClpX_B. breve UCC2003_o_WP_003833417.1 ATP-dependent Clp protease ATP-binding subunit ClpX [Bifidobacterium breve]
GCF_000817995.1	adolescentis	82.3	100	Bifidobacterium adolescentis, BB23 - GCF_000817995.1	GCF_000817995.1_ASM81799v1_o_WP_039774936.1 cold-shock protein [Bifidobacterium adolescentis]	CspB_B. breve UCC2003_o_WP_003830298.1 cold shock domain-containing protein [Bifidobacterium breve]
GCF_000817995.1	adolescentis	75.4	99.4	Bifidobacterium adolescentis, BB23 - GCF_000817995.1	GCF_000817995.1_ASM81799v1_o_WP_011743843.1 DnaJ domain-containing protein [Bifidobacterium adolescentis]	DnaJ_B. breve UCC2003_o_WP_003827989.1 MULTISPECIES: DnaJ domain-containing protein [Bifidobacterium]
GCF_000817995.1	adolescentis	75.9	99.7	Bifidobacterium adolescentis, BB23 - GCF_000817995.1	GCF_000817995.1_ASM81799v1_o_WP_039775144.1 molecular chaperone DnaJ [Bifidobacterium adolescentis]	DnaJ2_B. breve UCC2003_o_WP_015438803.1 molecular chaperone DnaJ [Bifidobacterium breve]
GCF_000817995.1	adolescentis	94.6	100	Bifidobacterium adolescentis, BB23 - GCF_000817995.1	GCF_000817995.1_ASM81799v1_o_WP_039775950.1 molecular chaperone DnaK [Bifidobacterium adolescentis]	DnaK_B. breve UCC2003_o_WP_014483299.1 MULTISPECIES: molecular chaperone DnaK [Bifidobacterium]
GCF_000817995.1	adolescentis	93.1	95.3	Bifidobacterium adolescentis, BB23 - GCF_000817995.1	GCF_000817995.1_ASM81799v1_o_WP_039776288.1 glutamate decarboxylase [Bifidobacterium adolescentis]	GadB_B. dentium Bd1_o_WP_175279284.1 glutamate decarboxylase [Bifidobacterium dentium]
GCF_000817995.1	adolescentis	88.9	99.8	Bifidobacterium adolescentis, BB23 - GCF_000817995.1	GCF_000817995.1_ASM81799v1_o_WP_033500051.1 amino acid permease [Bifidobacterium adolescentis]	GadC_B. dentium Bd1_o_WP_003839068.1 amino acid permease [Bifidobacterium dentium]
GCF_000817995.1	adolescentis	77.6	99.8	Bifidobacterium adolescentis, BB23 - GCF_000817995.1	GCF_000817995.1_ASM81799v1_o_WP_038445204.1 gamma-glutamylcysteine synthetase [Bifidobacterium adolescentis]	Glutamate-cysteine ligase_B. longum BBMN68_o_WP_013410698.1 gamma-glutamylcysteine synthetase [Bifidobacterium longum]
GCF_000817995.1	adolescentis	92.1	100	Bifidobacterium adolescentis, BB23 - GCF_000817995.1	GCF_000817995.1_ASM81799v1_o_WP_011743003.1 chaperonin GroEL [Bifidobacterium adolescentis]	GroEL_B. breve UCC2003_o_WP_003830293.1 MULTISPECIES: chaperonin GroEL [Bifidobacterium]
GCF_000817995.1	adolescentis	93.8	100	Bifidobacterium adolescentis, BB23 - GCF_000817995.1	GCF_000817995.1_ASM81799v1_o_WP_011742802.1 MULTISPECIES: co-chaperone GroES [Bifidobacterium]	GroES_B. breve UCC2003_o_WP_003829844.1 MULTISPECIES: co-chaperone GroES [Bifidobacterium]
GCF_000817995.1	adolescentis	68.9	98.4	Bifidobacterium adolescentis, BB23 - GCF_000817995.1	GCF_000817995.1_ASM81799v1_o_WP_021912843.1 heat-inducible transcriptional repressor HrcA [Bifidobacterium adolescentis]	HrcA_B. breve UCC2003_o_WP_015438802.1 heat-inducible transcriptional repressor HrcA [Bifidobacterium breve]
GCF_000817995.1	adolescentis	62.7	99	Bifidobacterium adolescentis, BB23 - GCF_000817995.1	GCF_000817995.1_ASM81799v1_o_WP_003811239.1 MerR family transcriptional regulator [Bifidobacterium adolescentis]	HspR_B. breve UCC2003_o_WP_003827990.1 MULTISPECIES: helix-turn-helix transcriptional regulator [Bifidobacterium]
GCF_000817995.1	adolescentis	59.6	93.5	Bifidobacterium adolescentis, BB23 - GCF_000817995.1	GCF_000817995.1_ASM81799v1_o_WP_039774587.1 trypsin-like peptidase domain-containing protein [Bifidobacterium adolescentis]	HtrA_B. longum NCC2705_o_WP_011068543.1 trypsin-like peptidase domain-containing protein [Bifidobacterium longum]
GCF_000817995.1	adolescentis	75.1	100	Bifidobacterium adolescentis, BB23 - GCF_000817995.1	GCF_000817995.1_ASM81799v1_o_WP_052252694.1 transcriptional repressor LexA [Bifidobacterium adolescentis]	LexA_B. breve UCC2003_o_WP_003830434.1 transcriptional repressor LexA [Bifidobacterium breve]
GCF_000817995.1	adolescentis	84.3	100	Bifidobacterium adolescentis, BB23 - GCF_000817995.1	GCF_000817995.1_ASM81799v1_o_WP_033499278.1 oleate hydratase [Bifidobacterium adolescentis]	Oleate hydratase_B. breve NCFB 2258_o_WP_015438992.1 oleate hydratase [Bifidobacterium breve]
GCF_000817995.1	adolescentis	84.9	99.6	Bifidobacterium adolescentis, BB23 - GCF_000817995.1	GCF_000817995.1_ASM81799v1_o_WP_039775446.1 aminopeptidase P family protein [Bifidobacterium adolescentis]	PePp_B. longum BBMN68_o_WP_007052570.1 aminopeptidase P family protein [Bifidobacterium longum]
GCF_000817995.1	adolescentis	91.9	99.5	Bifidobacterium adolescentis, BB23 - GCF_000817995.1	GCF_000817995.1_ASM81799v1_o_WP_003807470.1 RNA degradosome polyphosphate kinase [Bifidobacterium adolescentis]	PPK1_B. scardovii JCM 12489_o_WP_033519427.1 RNA degradosome polyphosphate kinase [Bifidobacterium scardovii]
GCF_000817995.1	adolescentis	76.9	100	Bifidobacterium adolescentis, BB23 - GCF_000817995.1	GCF_000817995.1_ASM81799v1_o_WP_172620198.1 dihydroorotate dehydrogenase [Bifidobacterium adolescentis]	PyrDb_B. bifidum ATCC29521_o_WP_021648026.1 dihydroorotate dehydrogenase [Bifidobacterium bifidum]
GCF_000817995.1	adolescentis	68.4	98.6	Bifidobacterium adolescentis, BB23 - GCF_000817995.1	GCF_000817995.1_ASM81799v1_o_WP_003809363.1 dihydroorotate dehydrogenase electron transfer subunit [Bifidobacterium adolescentis]	PyrK_B. bifidum ATCC29521_o_WP_003813104.1 dihydroorotate dehydrogenase electron transfer subunit [Bifidobacterium bifidum]
GCF_000817995.1	adolescentis	88.6	99.5	Bifidobacterium adolescentis, BB23 - GCF_000817995.1	GCF_000817995.1_ASM81799v1_o_WP_003810589.1 ribosome-associated translation inhibitor RaiA [Bifidobacterium adolescentis]	RaiA_B. longum BBMN68_o_WP_007054480.1 ribosome-associated translation inhibitor RaiA [Bifidobacterium longum]
GCF_000817995.1	adolescentis	84.6	97.4	Bifidobacterium adolescentis, BB23 - GCF_000817995.1	GCF_000817995.1_ASM81799v1_o_WP_003810592.1 recombinase RecA [Bifidobacterium adolescentis]	RecA_B. breve UCC2003_o_WP_015438912.1 recombinase RecA [Bifidobacterium breve]
GCF_000817995.1	adolescentis	75.3	79.4	Bifidobacterium adolescentis, BB23 - GCF_000817995.1	GCF_000817995.1_ASM81799v1_o_WP_039775366.1 RecX family transcriptional regulator [Bifidobacterium adolescentis]	RecX_B. breve UCC2003_o_WP_015438911.1 RecX family transcriptional regulator [Bifidobacterium breve]
GCF_000817995.1	adolescentis	79.7	100	Bifidobacterium adolescentis, BB23 - GCF_000817995.1	GCF_000817995.1_ASM81799v1_o_WP_021913814.1 RNA polymerase sigma factor [Bifidobacterium adolescentis]	HrdB_B. breve UCC2003_o_WP_015438903.1 RNA polymerase sigma factor [Bifidobacterium breve]
GCF_000817995.1	adolescentis	86.6	73.9	Bifidobacterium adolescentis, BB23 - GCF_000817995.1	GCF_000817995.1_ASM81799v1_o_WP_117838546.1 sigma-70 family RNA polymerase sigma factor [Bifidobacterium adolescentis]	RpoE_1_B. breve UCC2003_o_WP_038426821.1 sigma-70 family RNA polymerase sigma factor [Bifidobacterium breve]
GCF_000817995.1	adolescentis	42.9	100	Bifidobacterium adolescentis, BB23 - GCF_000817995.1	GCF_000817995.1_ASM81799v1_o_WP_039774944.1 4Fe-4S dicluster domain-containing protein [Bifidobacterium adolescentis]	SdhB_B. asteroides PRL2011_o_WP_033511913.1 4Fe-4S dicluster domain-containing protein [Bifidobacterium asteroides]
GCF_000817995.1	adolescentis	62.8	97.6	Bifidobacterium adolescentis, BB23 - GCF_000817995.1	GCF_000817995.1_ASM81799v1_o_WP_039776067.1 thioredoxin-disulfide reductase [Bifidobacterium adolescentis]	Thioredoxin reductase_B. longum NCC2705_o_WP_012472072.1 thioredoxin-disulfide reductase [Bifidobacterium longum]
GCF_000817995.1	adolescentis	79.6	100	Bifidobacterium adolescentis, BB23 - GCF_000817995.1	GCF_000817995.1_ASM81799v1_o_WP_117565718.1 FAD-dependent oxidoreductase [Bifidobacterium adolescentis]	TrxR Thioredoxin reductase (next to AhpC)_B. longum NCC2705_o_WP_007056574.1 FAD-dependent oxidoreductase [Bifidobacterium longum]
GCF_000817995.1	adolescentis	67.8	98.1	Bifidobacterium adolescentis, BB23 - GCF_000817995.1	GCF_000817995.1_ASM81799v1_o_WP_039774937.1 universal stress protein [Bifidobacterium adolescentis]	UspA_(next to clpC gene)_B. breve UCC2003_o_WP_014483540.1 universal stress protein [Bifidobacterium breve]
GCF_000817995.1	adolescentis	87	100	Bifidobacterium adolescentis, BB23 - GCF_000817995.1	GCF_000817995.1_ASM81799v1_o_WP_039774826.1 universal stress protein [Bifidobacterium adolescentis]	UspA_2_B. breve UCC2003_o_WP_014484218.1 universal stress protein [Bifidobacterium breve]
GCF_000817995.1	adolescentis	98.9	100	Bifidobacterium adolescentis, BB23 - GCF_000817995.1	GCF_000817995.1_ASM81799v1_o_WP_003809589.1 MULTISPECIES: WhiB family transcriptional regulator [Bifidobacterium]	WblE_B. longum NCC2705_o_WP_003835265.1 MULTISPECIES: WhiB family transcriptional regulator [Bifidobacterium]
GCF_000817995.1	adolescentis	86.9	100	Bifidobacterium adolescentis, BB23 - GCF_000817995.1	GCF_000817995.1_ASM81799v1_o_WP_021913616.1 WhiB family transcriptional regulator [Bifidobacterium adolescentis]	WhiB2_B. longum NCC2705_o_WP_007051901.1 WhiB family transcriptional regulator [Bifidobacterium longum]
GCF_000817995.1	adolescentis	74	100	Bifidobacterium adolescentis, BB23 - GCF_000817995.1	GCF_000817995.1_ASM81799v1_o_WP_039775949.1 nucleotide exchange factor GrpE [Bifidobacterium adolescentis]	GrpE_B. breve UCC2003_o_WP_003827988.1 MULTISPECIES: nucleotide exchange factor GrpE [Bifidobacterium]
GCF_000817995.1	adolescentis	90.4	99.9	Bifidobacterium adolescentis, BB23 - GCF_000817995.1	GCF_000817995.1_ASM81799v1_o_WP_039774938.1 ATP-dependent Clp protease ATP-binding subunit [Bifidobacterium adolescentis]	ClpC_B. breve UCC2003_o_WP_003830303.1 ATP-dependent Clp protease ATP-binding subunit [Bifidobacterium breve]
GCF_000817995.1	adolescentis	65.8	100	Bifidobacterium adolescentis, BB23 - GCF_000817995.1	GCF_000817995.1_ASM81799v1_o_WP_039774945.1 FAD-binding protein [Bifidobacterium adolescentis]	SdhA_B. asteroides PRL2011_o_WP_033511903.1 FAD-dependent oxidoreductase [Bifidobacterium asteroides]
GCF_000817995.1	adolescentis	93.5	96.6	Bifidobacterium adolescentis, BB23 - GCF_000817995.1	GCF_000817995.1_ASM81799v1_o_WP_011743024.1 ATP-dependent Clp protease proteolytic subunit [Bifidobacterium adolescentis]	ClpP1_B. breve UCC2003_o_WP_003833421.1 ATP-dependent Clp protease proteolytic subunit [Bifidobacterium breve]
GCF_000817995.1	adolescentis	61.9	98.9	Bifidobacterium adolescentis, BB23 - GCF_000817995.1	GCF_000817995.1_ASM81799v1_o_WP_080716512.1 coproporphyrinogen III oxidase [Bifidobacterium adolescentis]	HemN_B. longum NCC2705_o_WP_008783712.1 radical SAM family heme chaperone HemW [Bifidobacterium longum]
GCF_000817995.1	adolescentis	69.8	100	Bifidobacterium adolescentis, BB23 - GCF_000817995.1	GCF_000817995.1_ASM81799v1_o_WP_003807285.1 Hsp20/alpha crystallin family protein [Bifidobacterium adolescentis]	Hsp20_B. breve UCC2003_o_WP_015438220.1 Hsp20/alpha crystallin family protein [Bifidobacterium breve]
GCF_003856735.1	adolescentis	68.2	98.8	Bifidobacterium adolescentis, P2P3 - GCF_003856735.1	GCF_003856735.1_ASM385673v1_o_WP_124917012.1 asparaginase [Bifidobacterium adolescentis]	Asparaginase_B.tibiigranuli TMW 2.2057_o_WP_152580025.1 asparaginase [Bifidobacterium tibiigranuli]
GCF_003856735.1	adolescentis	76.5	99.7	Bifidobacterium adolescentis, P2P3 - GCF_003856735.1	GCF_003856735.1_ASM385673v1_o_WP_011743427.1 asparagine synthase (glutamine-hydrolyzing) [Bifidobacterium adolescentis]	Asparagine synthase_B. tibiigranuli TMW 2.2057_o_WP_152580942.1 asparagine synthase (glutamine-hydrolyzing) [Bifidobacterium tibiigranuli]
GCF_003856735.1	adolescentis	91.3	99.1	Bifidobacterium adolescentis, P2P3 - GCF_003856735.1	GCF_003856735.1_ASM385673v1_o_WP_003809860.1 MULTISPECIES: F0F1 ATP synthase subunit alpha [Bifidobacterium]	Alpha subunit F1F0 ATPase (atpA)_B. animalis DSM 10140_o_WP_004219176.1 F0F1 ATP synthase subunit alpha [Bifidobacterium animalis]
GCF_003856735.1	adolescentis	83.7	100	Bifidobacterium adolescentis, P2P3 - GCF_003856735.1	GCF_003856735.1_ASM385673v1_o_WP_011743722.1 MULTISPECIES: F0F1 ATP synthase subunit A [Bifidobacterium]	A subunit F1F0 ATPase (atpB)_B. animalis DSM 10140_o_WP_004219170.1 F0F1 ATP synthase subunit A [Bifidobacterium animalis]
GCF_003856735.1	adolescentis	63.6	86.3	Bifidobacterium adolescentis, P2P3 - GCF_003856735.1	GCF_003856735.1_ASM385673v1_o_WP_124917370.1 F0F1 ATP synthase subunit epsilon [Bifidobacterium adolescentis]	Epsilon subunit F1F0 ATPase (atpC)_B. animalis DSM 10140_o_WP_004219181.1 F0F1 ATP synthase subunit epsilon [Bifidobacterium animalis]
GCF_003856735.1	adolescentis	91.3	99.8	Bifidobacterium adolescentis, P2P3 - GCF_003856735.1	GCF_003856735.1_ASM385673v1_o_WP_003809855.1 F0F1 ATP synthase subunit beta [Bifidobacterium adolescentis]	Beta subunit F1F0 ATPase (atpD)_B. animalis DSM 10140_o_WP_004219179.1 F0F1 ATP synthase subunit beta [Bifidobacterium animalis]
GCF_003856735.1	adolescentis	95.9	97.4	Bifidobacterium adolescentis, P2P3 - GCF_003856735.1	GCF_003856735.1_ASM385673v1_o_WP_003809874.1 MULTISPECIES: ATP synthase F0 subunit C [Bifidobacterium]	C subunit F1F0 ATPase (atpE)_B. animalis DSM 10140_o_WP_004219171.1 MULTISPECIES: ATP synthase F0 subunit C [Bifidobacterium]
GCF_003856735.1	adolescentis	75	98.3	Bifidobacterium adolescentis, P2P3 - GCF_003856735.1	GCF_003856735.1_ASM385673v1_o_WP_011743721.1 MULTISPECIES: F0F1 ATP synthase subunit B [Bifidobacterium]	B subunit F1F0 ATPase (atpF)_B. animalis DSM 10140_o_WP_004219173.1 F0F1 ATP synthase subunit B [Bifidobacterium animalis]
GCF_003856735.1	adolescentis	76.8	100	Bifidobacterium adolescentis, P2P3 - GCF_003856735.1	GCF_003856735.1_ASM385673v1_o_WP_070122622.1 F0F1 ATP synthase subunit gamma [Bifidobacterium adolescentis]	Gamma subunit F1F0 ATPase (atpG)_B. animalis DSM 10140_o_WP_004219178.1 F0F1 ATP synthase subunit gamma [Bifidobacterium animalis]
GCF_003856735.1	adolescentis	70.3	98.6	Bifidobacterium adolescentis, P2P3 - GCF_003856735.1	GCF_003856735.1_ASM385673v1_o_WP_038445150.1 F0F1 ATP synthase subunit delta [Bifidobacterium adolescentis]	Delta subunit F1F0 ATPase (atpH)_B. animalis DSM 10140_o_WP_004269232.1 F0F1 ATP synthase subunit delta [Bifidobacterium animalis]
GCF_003856735.1	adolescentis	70	82.1	Bifidobacterium adolescentis, P2P3 - GCF_003856735.1	GCF_003856735.1_ASM385673v1_o_WP_038444532.1 thioredoxin-dependent thiol peroxidase [Bifidobacterium adolescentis]	BCP-type thioredoxin peroxidase_B. longum NCC2705_o_WP_011068154.1 MULTISPECIES: peroxiredoxin [Bifidobacterium]
GCF_003856735.1	adolescentis	53	99	Bifidobacterium adolescentis, P2P3 - GCF_003856735.1	GCF_003856735.1_ASM385673v1_o_WP_033499490.1 MULTISPECIES: choloylglycine hydrolase [Bifidobacterium]	BSH_B. lactis BB-12_o_WP_004217908.1 choloylglycine hydrolase [Bifidobacterium animalis]
GCF_003856735.1	adolescentis	72	97.7	Bifidobacterium adolescentis, P2P3 - GCF_003856735.1	GCF_003856735.1_ASM385673v1_o_WP_124917260.1 helix-turn-helix transcriptional regulator [Bifidobacterium adolescentis]	ClgR_B. breve UCC2003_o_WP_080562228.1 helix-turn-helix transcriptional regulator [Bifidobacterium breve]
GCF_003856735.1	adolescentis	82	99.8	Bifidobacterium adolescentis, P2P3 - GCF_003856735.1	GCF_003856735.1_ASM385673v1_o_WP_124917380.1 ATP-dependent chaperone ClpB [Bifidobacterium adolescentis]	ClpB_B. breve UCC2003_o_WP_015439276.1 ATP-dependent chaperone ClpB [Bifidobacterium breve]
GCF_003856735.1	adolescentis	84.9	99.6	Bifidobacterium adolescentis, P2P3 - GCF_003856735.1	GCF_003856735.1_ASM385673v1_o_WP_011743025.1 ATP-dependent Clp protease proteolytic subunit [Bifidobacterium adolescentis]	ClpP2_B. breve UCC2003_o_WP_014483863.1 ATP-dependent Clp protease proteolytic subunit [Bifidobacterium breve]
GCF_003856735.1	adolescentis	72.2	96.9	Bifidobacterium adolescentis, P2P3 - GCF_003856735.1	GCF_003856735.1_ASM385673v1_o_WP_003808743.1 ATP-dependent Clp protease ATP-binding subunit ClpX [Bifidobacterium adolescentis]	ClpX_B. breve UCC2003_o_WP_003833417.1 ATP-dependent Clp protease ATP-binding subunit ClpX [Bifidobacterium breve]
GCF_003856735.1	adolescentis	82.3	100	Bifidobacterium adolescentis, P2P3 - GCF_003856735.1	GCF_003856735.1_ASM385673v1_o_WP_003808704.1 cold shock domain-containing protein [Bifidobacterium adolescentis]	CspB_B. breve UCC2003_o_WP_003830298.1 cold shock domain-containing protein [Bifidobacterium breve]
GCF_003856735.1	adolescentis	76	99.4	Bifidobacterium adolescentis, P2P3 - GCF_003856735.1	GCF_003856735.1_ASM385673v1_o_WP_042990017.1 DnaJ domain-containing protein [Bifidobacterium adolescentis]	DnaJ_B. breve UCC2003_o_WP_003827989.1 MULTISPECIES: DnaJ domain-containing protein [Bifidobacterium]
GCF_003856735.1	adolescentis	75.9	99.7	Bifidobacterium adolescentis, P2P3 - GCF_003856735.1	GCF_003856735.1_ASM385673v1_o_WP_039775144.1 molecular chaperone DnaJ [Bifidobacterium adolescentis]	DnaJ2_B. breve UCC2003_o_WP_015438803.1 molecular chaperone DnaJ [Bifidobacterium breve]
GCF_003856735.1	adolescentis	94.7	100	Bifidobacterium adolescentis, P2P3 - GCF_003856735.1	GCF_003856735.1_ASM385673v1_o_WP_042990015.1 molecular chaperone DnaK [Bifidobacterium adolescentis]	DnaK_B. breve UCC2003_o_WP_014483299.1 MULTISPECIES: molecular chaperone DnaK [Bifidobacterium]
GCF_003856735.1	adolescentis	92.4	96.8	Bifidobacterium adolescentis, P2P3 - GCF_003856735.1	GCF_003856735.1_ASM385673v1_o_WP_206425463.1 glutamate decarboxylase [Bifidobacterium adolescentis]	GadB_B. dentium Bd1_o_WP_175279284.1 glutamate decarboxylase [Bifidobacterium dentium]
GCF_003856735.1	adolescentis	88.9	99.8	Bifidobacterium adolescentis, P2P3 - GCF_003856735.1	GCF_003856735.1_ASM385673v1_o_WP_033500051.1 amino acid permease [Bifidobacterium adolescentis]	GadC_B. dentium Bd1_o_WP_003839068.1 amino acid permease [Bifidobacterium dentium]
GCF_003856735.1	adolescentis	77.6	99.8	Bifidobacterium adolescentis, P2P3 - GCF_003856735.1	GCF_003856735.1_ASM385673v1_o_WP_124917309.1 gamma-glutamylcysteine synthetase [Bifidobacterium adolescentis]	Glutamate-cysteine ligase_B. longum BBMN68_o_WP_013410698.1 gamma-glutamylcysteine synthetase [Bifidobacterium longum]
GCF_003856735.1	adolescentis	92.8	100	Bifidobacterium adolescentis, P2P3 - GCF_003856735.1	GCF_003856735.1_ASM385673v1_o_WP_085379403.1 chaperonin GroEL [Bifidobacterium adolescentis]	GroEL_B. breve UCC2003_o_WP_003830293.1 MULTISPECIES: chaperonin GroEL [Bifidobacterium]
GCF_003856735.1	adolescentis	93.8	100	Bifidobacterium adolescentis, P2P3 - GCF_003856735.1	GCF_003856735.1_ASM385673v1_o_WP_011742802.1 MULTISPECIES: co-chaperone GroES [Bifidobacterium]	GroES_B. breve UCC2003_o_WP_003829844.1 MULTISPECIES: co-chaperone GroES [Bifidobacterium]
GCF_003856735.1	adolescentis	68.9	98.4	Bifidobacterium adolescentis, P2P3 - GCF_003856735.1	GCF_003856735.1_ASM385673v1_o_WP_021912843.1 MULTISPECIES: heat-inducible transcriptional repressor HrcA [Bifidobacterium]	HrcA_B. breve UCC2003_o_WP_015438802.1 heat-inducible transcriptional repressor HrcA [Bifidobacterium breve]
GCF_003856735.1	adolescentis	62.7	99	Bifidobacterium adolescentis, P2P3 - GCF_003856735.1	GCF_003856735.1_ASM385673v1_o_WP_003811239.1 MerR family transcriptional regulator [Bifidobacterium adolescentis]	HspR_B. breve UCC2003_o_WP_003827990.1 MULTISPECIES: helix-turn-helix transcriptional regulator [Bifidobacterium]
GCF_003856735.1	adolescentis	59.3	93.5	Bifidobacterium adolescentis, P2P3 - GCF_003856735.1	GCF_003856735.1_ASM385673v1_o_WP_124917010.1 trypsin-like peptidase domain-containing protein [Bifidobacterium adolescentis]	HtrA_B. longum NCC2705_o_WP_011068543.1 trypsin-like peptidase domain-containing protein [Bifidobacterium longum]
GCF_003856735.1	adolescentis	75.9	100	Bifidobacterium adolescentis, P2P3 - GCF_003856735.1	GCF_003856735.1_ASM385673v1_o_WP_003810781.1 MULTISPECIES: transcriptional repressor LexA [Bifidobacterium]	LexA_B. breve UCC2003_o_WP_003830434.1 transcriptional repressor LexA [Bifidobacterium breve]
GCF_003856735.1	adolescentis	84	100	Bifidobacterium adolescentis, P2P3 - GCF_003856735.1	GCF_003856735.1_ASM385673v1_o_WP_124917082.1 oleate hydratase [Bifidobacterium adolescentis]	Oleate hydratase_B. breve NCFB 2258_o_WP_015438992.1 oleate hydratase [Bifidobacterium breve]
GCF_003856735.1	adolescentis	84.5	99.6	Bifidobacterium adolescentis, P2P3 - GCF_003856735.1	GCF_003856735.1_ASM385673v1_o_WP_124917277.1 aminopeptidase P family protein [Bifidobacterium adolescentis]	PePp_B. longum BBMN68_o_WP_007052570.1 aminopeptidase P family protein [Bifidobacterium longum]
GCF_003856735.1	adolescentis	91.9	99.5	Bifidobacterium adolescentis, P2P3 - GCF_003856735.1	GCF_003856735.1_ASM385673v1_o_WP_003807470.1 RNA degradosome polyphosphate kinase [Bifidobacterium adolescentis]	PPK1_B. scardovii JCM 12489_o_WP_033519427.1 RNA degradosome polyphosphate kinase [Bifidobacterium scardovii]
GCF_003856735.1	adolescentis	77.2	100	Bifidobacterium adolescentis, P2P3 - GCF_003856735.1	GCF_003856735.1_ASM385673v1_o_WP_003809360.1 MULTISPECIES: dihydroorotate dehydrogenase [Bifidobacterium]	PyrDb_B. bifidum ATCC29521_o_WP_021648026.1 dihydroorotate dehydrogenase [Bifidobacterium bifidum]
GCF_003856735.1	adolescentis	68	98.6	Bifidobacterium adolescentis, P2P3 - GCF_003856735.1	GCF_003856735.1_ASM385673v1_o_WP_011743303.1 MULTISPECIES: dihydroorotate dehydrogenase electron transfer subunit [Bifidobacterium]	PyrK_B. bifidum ATCC29521_o_WP_003813104.1 dihydroorotate dehydrogenase electron transfer subunit [Bifidobacterium bifidum]
GCF_003856735.1	adolescentis	88.6	99.5	Bifidobacterium adolescentis, P2P3 - GCF_003856735.1	GCF_003856735.1_ASM385673v1_o_WP_003810589.1 MULTISPECIES: ribosome-associated translation inhibitor RaiA [Bifidobacterium]	RaiA_B. longum BBMN68_o_WP_007054480.1 ribosome-associated translation inhibitor RaiA [Bifidobacterium longum]
GCF_003856735.1	adolescentis	84.6	97.4	Bifidobacterium adolescentis, P2P3 - GCF_003856735.1	GCF_003856735.1_ASM385673v1_o_WP_003810592.1 MULTISPECIES: recombinase RecA [Bifidobacterium]	RecA_B. breve UCC2003_o_WP_015438912.1 recombinase RecA [Bifidobacterium breve]
GCF_003856735.1	adolescentis	75.9	79.4	Bifidobacterium adolescentis, P2P3 - GCF_003856735.1	GCF_003856735.1_ASM385673v1_o_WP_124917259.1 RecX family transcriptional regulator [Bifidobacterium adolescentis]	RecX_B. breve UCC2003_o_WP_015438911.1 RecX family transcriptional regulator [Bifidobacterium breve]
GCF_003856735.1	adolescentis	79.7	100	Bifidobacterium adolescentis, P2P3 - GCF_003856735.1	GCF_003856735.1_ASM385673v1_o_WP_021913814.1 MULTISPECIES: RNA polymerase sigma factor [Bifidobacterium]	HrdB_B. breve UCC2003_o_WP_015438903.1 RNA polymerase sigma factor [Bifidobacterium breve]
GCF_003856735.1	adolescentis	87.2	73.9	Bifidobacterium adolescentis, P2P3 - GCF_003856735.1	GCF_003856735.1_ASM385673v1_o_WP_003810718.1 MULTISPECIES: sigma-70 family RNA polymerase sigma factor [Bifidobacterium]	RpoE_1_B. breve UCC2003_o_WP_038426821.1 sigma-70 family RNA polymerase sigma factor [Bifidobacterium breve]
GCF_003856735.1	adolescentis	43.1	100	Bifidobacterium adolescentis, P2P3 - GCF_003856735.1	GCF_003856735.1_ASM385673v1_o_WP_003808751.1 4Fe-4S dicluster domain-containing protein [Bifidobacterium adolescentis]	SdhB_B. asteroides PRL2011_o_WP_033511913.1 4Fe-4S dicluster domain-containing protein [Bifidobacterium asteroides]
GCF_003856735.1	adolescentis	62.8	97.6	Bifidobacterium adolescentis, P2P3 - GCF_003856735.1	GCF_003856735.1_ASM385673v1_o_WP_124917436.1 thioredoxin-disulfide reductase [Bifidobacterium adolescentis]	Thioredoxin reductase_B. longum NCC2705_o_WP_012472072.1 thioredoxin-disulfide reductase [Bifidobacterium longum]
GCF_003856735.1	adolescentis	68.1	98.1	Bifidobacterium adolescentis, P2P3 - GCF_003856735.1	GCF_003856735.1_ASM385673v1_o_WP_021913929.1 MULTISPECIES: universal stress protein [Bifidobacterium]	UspA_(next to clpC gene)_B. breve UCC2003_o_WP_014483540.1 universal stress protein [Bifidobacterium breve]
GCF_003856735.1	adolescentis	87	100	Bifidobacterium adolescentis, P2P3 - GCF_003856735.1	GCF_003856735.1_ASM385673v1_o_WP_124917083.1 universal stress protein [Bifidobacterium adolescentis]	UspA_2_B. breve UCC2003_o_WP_014484218.1 universal stress protein [Bifidobacterium breve]
GCF_003856735.1	adolescentis	98.9	100	Bifidobacterium adolescentis, P2P3 - GCF_003856735.1	GCF_003856735.1_ASM385673v1_o_WP_003809589.1 MULTISPECIES: WhiB family transcriptional regulator [Bifidobacterium]	WblE_B. longum NCC2705_o_WP_003835265.1 MULTISPECIES: WhiB family transcriptional regulator [Bifidobacterium]
GCF_003856735.1	adolescentis	86.9	100	Bifidobacterium adolescentis, P2P3 - GCF_003856735.1	GCF_003856735.1_ASM385673v1_o_WP_021913616.1 MULTISPECIES: WhiB family transcriptional regulator [Bifidobacterium]	WhiB2_B. longum NCC2705_o_WP_007051901.1 WhiB family transcriptional regulator [Bifidobacterium longum]
GCF_003856735.1	adolescentis	71	98.8	Bifidobacterium adolescentis, P2P3 - GCF_003856735.1	GCF_003856735.1_ASM385673v1_o_WP_124917410.1 nitroreductase family protein [Bifidobacterium adolescentis]	H2O2 forming NADPH oxidase (NPOX)_B. longum ATCC15697_o_WP_012578666.1 MULTISPECIES: nitroreductase family protein [Bifidobacterium]
GCF_003856735.1	adolescentis	65.8	100	Bifidobacterium adolescentis, P2P3 - GCF_003856735.1	GCF_003856735.1_ASM385673v1_o_WP_039774945.1 FAD-binding protein [Bifidobacterium adolescentis]	SdhA_B. asteroides PRL2011_o_WP_033511903.1 FAD-dependent oxidoreductase [Bifidobacterium asteroides]
GCF_003856735.1	adolescentis	93.5	96.6	Bifidobacterium adolescentis, P2P3 - GCF_003856735.1	GCF_003856735.1_ASM385673v1_o_WP_011743024.1 MULTISPECIES: ATP-dependent Clp protease proteolytic subunit [Bifidobacterium]	ClpP1_B. breve UCC2003_o_WP_003833421.1 ATP-dependent Clp protease proteolytic subunit [Bifidobacterium breve]
GCF_003856735.1	adolescentis	90.4	99.9	Bifidobacterium adolescentis, P2P3 - GCF_003856735.1	GCF_003856735.1_ASM385673v1_o_WP_039774938.1 ATP-dependent Clp protease ATP-binding subunit [Bifidobacterium adolescentis]	ClpC_B. breve UCC2003_o_WP_003830303.1 ATP-dependent Clp protease ATP-binding subunit [Bifidobacterium breve]
GCF_003856735.1	adolescentis	75.3	100	Bifidobacterium adolescentis, P2P3 - GCF_003856735.1	GCF_003856735.1_ASM385673v1_o_WP_003811243.1 nucleotide exchange factor GrpE [Bifidobacterium adolescentis]	GrpE_B. breve UCC2003_o_WP_003827988.1 MULTISPECIES: nucleotide exchange factor GrpE [Bifidobacterium]
GCF_003856735.1	adolescentis	61.9	98.9	Bifidobacterium adolescentis, P2P3 - GCF_003856735.1	GCF_003856735.1_ASM385673v1_o_WP_117838460.1 coproporphyrinogen III oxidase [Bifidobacterium adolescentis]	HemN_B. longum NCC2705_o_WP_008783712.1 radical SAM family heme chaperone HemW [Bifidobacterium longum]
GCF_003856735.1	adolescentis	70.4	100	Bifidobacterium adolescentis, P2P3 - GCF_003856735.1	GCF_003856735.1_ASM385673v1_o_WP_021913490.1 MULTISPECIES: Hsp20/alpha crystallin family protein [Bifidobacterium]	Hsp20_B. breve UCC2003_o_WP_015438220.1 Hsp20/alpha crystallin family protein [Bifidobacterium breve]
GCF_009832825.1	adolescentis	95.7	100	Bifidobacterium adolescentis, ZJ2 - GCF_009832825.1	GCF_009832825.1_ASM983282v1_o_WP_039776050.1 MULTISPECIES: peroxiredoxin [Bifidobacterium]	AhpC_B. longum NCC2705_o_WP_007056578.1 MULTISPECIES: peroxiredoxin [Bifidobacterium]
GCF_009832825.1	adolescentis	67.3	98.8	Bifidobacterium adolescentis, ZJ2 - GCF_009832825.1	GCF_009832825.1_ASM983282v1_o_WP_117565178.1 asparaginase [Bifidobacterium adolescentis]	Asparaginase_B.tibiigranuli TMW 2.2057_o_WP_152580025.1 asparaginase [Bifidobacterium tibiigranuli]
GCF_009832825.1	adolescentis	76.5	99.7	Bifidobacterium adolescentis, ZJ2 - GCF_009832825.1	GCF_009832825.1_ASM983282v1_o_WP_011743427.1 asparagine synthase (glutamine-hydrolyzing) [Bifidobacterium adolescentis]	Asparagine synthase_B. tibiigranuli TMW 2.2057_o_WP_152580942.1 asparagine synthase (glutamine-hydrolyzing) [Bifidobacterium tibiigranuli]
GCF_009832825.1	adolescentis	91.5	99.1	Bifidobacterium adolescentis, ZJ2 - GCF_009832825.1	GCF_009832825.1_ASM983282v1_o_WP_159140766.1 F0F1 ATP synthase subunit alpha [Bifidobacterium adolescentis]	Alpha subunit F1F0 ATPase (atpA)_B. animalis DSM 10140_o_WP_004219176.1 F0F1 ATP synthase subunit alpha [Bifidobacterium animalis]
GCF_009832825.1	adolescentis	83.7	100	Bifidobacterium adolescentis, ZJ2 - GCF_009832825.1	GCF_009832825.1_ASM983282v1_o_WP_011743722.1 MULTISPECIES: F0F1 ATP synthase subunit A [Bifidobacterium]	A subunit F1F0 ATPase (atpB)_B. animalis DSM 10140_o_WP_004219170.1 F0F1 ATP synthase subunit A [Bifidobacterium animalis]
GCF_009832825.1	adolescentis	64.8	86.3	Bifidobacterium adolescentis, ZJ2 - GCF_009832825.1	GCF_009832825.1_ASM983282v1_o_WP_026646861.1 MULTISPECIES: F0F1 ATP synthase subunit epsilon [Terrabacteria group]	Epsilon subunit F1F0 ATPase (atpC)_B. animalis DSM 10140_o_WP_004219181.1 F0F1 ATP synthase subunit epsilon [Bifidobacterium animalis]
GCF_009832825.1	adolescentis	91.5	99.8	Bifidobacterium adolescentis, ZJ2 - GCF_009832825.1	GCF_009832825.1_ASM983282v1_o_WP_026646860.1 MULTISPECIES: F0F1 ATP synthase subunit beta [Bifidobacterium]	Beta subunit F1F0 ATPase (atpD)_B. animalis DSM 10140_o_WP_004219179.1 F0F1 ATP synthase subunit beta [Bifidobacterium animalis]
GCF_009832825.1	adolescentis	95.9	97.4	Bifidobacterium adolescentis, ZJ2 - GCF_009832825.1	GCF_009832825.1_ASM983282v1_o_WP_003809874.1 MULTISPECIES: ATP synthase F0 subunit C [Terrabacteria group]	C subunit F1F0 ATPase (atpE)_B. animalis DSM 10140_o_WP_004219171.1 MULTISPECIES: ATP synthase F0 subunit C [Bifidobacterium]
GCF_009832825.1	adolescentis	75.6	98.3	Bifidobacterium adolescentis, ZJ2 - GCF_009832825.1	GCF_009832825.1_ASM983282v1_o_WP_026646857.1 MULTISPECIES: F0F1 ATP synthase subunit B [Bifidobacterium]	B subunit F1F0 ATPase (atpF)_B. animalis DSM 10140_o_WP_004219173.1 F0F1 ATP synthase subunit B [Bifidobacterium animalis]
GCF_009832825.1	adolescentis	77.1	100	Bifidobacterium adolescentis, ZJ2 - GCF_009832825.1	GCF_009832825.1_ASM983282v1_o_WP_159140765.1 F0F1 ATP synthase subunit gamma [Bifidobacterium adolescentis]	Gamma subunit F1F0 ATPase (atpG)_B. animalis DSM 10140_o_WP_004219178.1 F0F1 ATP synthase subunit gamma [Bifidobacterium animalis]
GCF_009832825.1	adolescentis	70	98.6	Bifidobacterium adolescentis, ZJ2 - GCF_009832825.1	GCF_009832825.1_ASM983282v1_o_WP_159140767.1 F0F1 ATP synthase subunit delta [Bifidobacterium adolescentis]	Delta subunit F1F0 ATPase (atpH)_B. animalis DSM 10140_o_WP_004269232.1 F0F1 ATP synthase subunit delta [Bifidobacterium animalis]
GCF_009832825.1	adolescentis	69.4	82.1	Bifidobacterium adolescentis, ZJ2 - GCF_009832825.1	GCF_009832825.1_ASM983282v1_o_WP_039775244.1 MULTISPECIES: thioredoxin-dependent thiol peroxidase [Bifidobacterium]	BCP-type thioredoxin peroxidase_B. longum NCC2705_o_WP_011068154.1 MULTISPECIES: peroxiredoxin [Bifidobacterium]
GCF_009832825.1	adolescentis	53	99	Bifidobacterium adolescentis, ZJ2 - GCF_009832825.1	GCF_009832825.1_ASM983282v1_o_WP_033499490.1 choloylglycine hydrolase [Bifidobacterium adolescentis]	BSH_B. lactis BB-12_o_WP_004217908.1 choloylglycine hydrolase [Bifidobacterium animalis]
GCF_009832825.1	adolescentis	72	97.7	Bifidobacterium adolescentis, ZJ2 - GCF_009832825.1	GCF_009832825.1_ASM983282v1_o_WP_021913821.1 MULTISPECIES: helix-turn-helix transcriptional regulator [Bifidobacterium]	ClgR_B. breve UCC2003_o_WP_080562228.1 helix-turn-helix transcriptional regulator [Bifidobacterium breve]
GCF_009832825.1	adolescentis	83.3	98.2	Bifidobacterium adolescentis, ZJ2 - GCF_009832825.1	GCF_009832825.1_ASM983282v1_o_WP_151912056.1 ATP-dependent chaperone ClpB [Bifidobacterium adolescentis]	ClpB_B. breve UCC2003_o_WP_015439276.1 ATP-dependent chaperone ClpB [Bifidobacterium breve]
GCF_009832825.1	adolescentis	84.9	99.6	Bifidobacterium adolescentis, ZJ2 - GCF_009832825.1	GCF_009832825.1_ASM983282v1_o_WP_003808740.1 MULTISPECIES: ATP-dependent Clp protease proteolytic subunit [Bifidobacterium]	ClpP2_B. breve UCC2003_o_WP_014483863.1 ATP-dependent Clp protease proteolytic subunit [Bifidobacterium breve]
GCF_009832825.1	adolescentis	72.2	96.9	Bifidobacterium adolescentis, ZJ2 - GCF_009832825.1	GCF_009832825.1_ASM983282v1_o_WP_003808743.1 ATP-dependent Clp protease ATP-binding subunit ClpX [Bifidobacterium adolescentis]	ClpX_B. breve UCC2003_o_WP_003833417.1 ATP-dependent Clp protease ATP-binding subunit ClpX [Bifidobacterium breve]
GCF_009832825.1	adolescentis	81.5	100	Bifidobacterium adolescentis, ZJ2 - GCF_009832825.1	GCF_009832825.1_ASM983282v1_o_WP_117762453.1 cold shock domain-containing protein [Bifidobacterium adolescentis]	CspB_B. breve UCC2003_o_WP_003830298.1 cold shock domain-containing protein [Bifidobacterium breve]
GCF_009832825.1	adolescentis	75.7	99.4	Bifidobacterium adolescentis, ZJ2 - GCF_009832825.1	GCF_009832825.1_ASM983282v1_o_WP_117779962.1 MULTISPECIES: DnaJ domain-containing protein [Bacteria]	DnaJ_B. breve UCC2003_o_WP_003827989.1 MULTISPECIES: DnaJ domain-containing protein [Bifidobacterium]
GCF_009832825.1	adolescentis	75.9	99.7	Bifidobacterium adolescentis, ZJ2 - GCF_009832825.1	GCF_009832825.1_ASM983282v1_o_WP_039775144.1 molecular chaperone DnaJ [Bifidobacterium adolescentis]	DnaJ2_B. breve UCC2003_o_WP_015438803.1 molecular chaperone DnaJ [Bifidobacterium breve]
GCF_009832825.1	adolescentis	94.6	100	Bifidobacterium adolescentis, ZJ2 - GCF_009832825.1	GCF_009832825.1_ASM983282v1_o_WP_033500151.1 molecular chaperone DnaK [Bifidobacterium adolescentis]	DnaK_B. breve UCC2003_o_WP_014483299.1 MULTISPECIES: molecular chaperone DnaK [Bifidobacterium]
GCF_009832825.1	adolescentis	92.4	96.8	Bifidobacterium adolescentis, ZJ2 - GCF_009832825.1	GCF_009832825.1_ASM983282v1_o_WP_201290129.1 glutamate decarboxylase [Bifidobacterium adolescentis]	GadB_B. dentium Bd1_o_WP_175279284.1 glutamate decarboxylase [Bifidobacterium dentium]
GCF_009832825.1	adolescentis	88.9	99.8	Bifidobacterium adolescentis, ZJ2 - GCF_009832825.1	GCF_009832825.1_ASM983282v1_o_WP_117762747.1 amino acid permease [Bifidobacterium adolescentis]	GadC_B. dentium Bd1_o_WP_003839068.1 amino acid permease [Bifidobacterium dentium]
GCF_009832825.1	adolescentis	77.6	99.8	Bifidobacterium adolescentis, ZJ2 - GCF_009832825.1	GCF_009832825.1_ASM983282v1_o_WP_117762584.1 gamma-glutamylcysteine synthetase [Bifidobacterium adolescentis]	Glutamate-cysteine ligase_B. longum BBMN68_o_WP_013410698.1 gamma-glutamylcysteine synthetase [Bifidobacterium longum]
GCF_009832825.1	adolescentis	92.2	100	Bifidobacterium adolescentis, ZJ2 - GCF_009832825.1	GCF_009832825.1_ASM983282v1_o_WP_003808693.1 MULTISPECIES: chaperonin GroEL [Bifidobacterium]	GroEL_B. breve UCC2003_o_WP_003830293.1 MULTISPECIES: chaperonin GroEL [Bifidobacterium]
GCF_009832825.1	adolescentis	93.8	100	Bifidobacterium adolescentis, ZJ2 - GCF_009832825.1	GCF_009832825.1_ASM983282v1_o_WP_011742802.1 MULTISPECIES: co-chaperone GroES [Bifidobacterium]	GroES_B. breve UCC2003_o_WP_003829844.1 MULTISPECIES: co-chaperone GroES [Bifidobacterium]
GCF_009832825.1	adolescentis	68.9	98.4	Bifidobacterium adolescentis, ZJ2 - GCF_009832825.1	GCF_009832825.1_ASM983282v1_o_WP_021912843.1 MULTISPECIES: heat-inducible transcriptional repressor HrcA [Bifidobacterium]	HrcA_B. breve UCC2003_o_WP_015438802.1 heat-inducible transcriptional repressor HrcA [Bifidobacterium breve]
GCF_009832825.1	adolescentis	62.7	99	Bifidobacterium adolescentis, ZJ2 - GCF_009832825.1	GCF_009832825.1_ASM983282v1_o_WP_003811239.1 MerR family transcriptional regulator [Bifidobacterium adolescentis]	HspR_B. breve UCC2003_o_WP_003827990.1 MULTISPECIES: helix-turn-helix transcriptional regulator [Bifidobacterium]
GCF_009832825.1	adolescentis	59.6	93.5	Bifidobacterium adolescentis, ZJ2 - GCF_009832825.1	GCF_009832825.1_ASM983282v1_o_WP_117801254.1 trypsin-like peptidase domain-containing protein [Bifidobacterium adolescentis]	HtrA_B. longum NCC2705_o_WP_011068543.1 trypsin-like peptidase domain-containing protein [Bifidobacterium longum]
GCF_009832825.1	adolescentis	75.9	100	Bifidobacterium adolescentis, ZJ2 - GCF_009832825.1	GCF_009832825.1_ASM983282v1_o_WP_003810781.1 MULTISPECIES: transcriptional repressor LexA [Bifidobacterium]	LexA_B. breve UCC2003_o_WP_003830434.1 transcriptional repressor LexA [Bifidobacterium breve]
GCF_009832825.1	adolescentis	84.3	100	Bifidobacterium adolescentis, ZJ2 - GCF_009832825.1	GCF_009832825.1_ASM983282v1_o_WP_033499278.1 oleate hydratase [Bifidobacterium adolescentis]	Oleate hydratase_B. breve NCFB 2258_o_WP_015438992.1 oleate hydratase [Bifidobacterium breve]
GCF_009832825.1	adolescentis	84.7	99.6	Bifidobacterium adolescentis, ZJ2 - GCF_009832825.1	GCF_009832825.1_ASM983282v1_o_WP_033499720.1 MULTISPECIES: aminopeptidase P family protein [Bifidobacterium]	PePp_B. longum BBMN68_o_WP_007052570.1 aminopeptidase P family protein [Bifidobacterium longum]
GCF_009832825.1	adolescentis	91.9	99.5	Bifidobacterium adolescentis, ZJ2 - GCF_009832825.1	GCF_009832825.1_ASM983282v1_o_WP_003807470.1 RNA degradosome polyphosphate kinase [Bifidobacterium adolescentis]	PPK1_B. scardovii JCM 12489_o_WP_033519427.1 RNA degradosome polyphosphate kinase [Bifidobacterium scardovii]
GCF_009832825.1	adolescentis	77.2	100	Bifidobacterium adolescentis, ZJ2 - GCF_009832825.1	GCF_009832825.1_ASM983282v1_o_WP_003809360.1 MULTISPECIES: dihydroorotate dehydrogenase [Bifidobacterium]	PyrDb_B. bifidum ATCC29521_o_WP_021648026.1 dihydroorotate dehydrogenase [Bifidobacterium bifidum]
GCF_009832825.1	adolescentis	68	98.6	Bifidobacterium adolescentis, ZJ2 - GCF_009832825.1	GCF_009832825.1_ASM983282v1_o_WP_011743303.1 MULTISPECIES: dihydroorotate dehydrogenase electron transfer subunit [Bifidobacterium]	PyrK_B. bifidum ATCC29521_o_WP_003813104.1 dihydroorotate dehydrogenase electron transfer subunit [Bifidobacterium bifidum]
GCF_009832825.1	adolescentis	88.6	99.5	Bifidobacterium adolescentis, ZJ2 - GCF_009832825.1	GCF_009832825.1_ASM983282v1_o_WP_003810589.1 MULTISPECIES: ribosome-associated translation inhibitor RaiA [Bifidobacterium]	RaiA_B. longum BBMN68_o_WP_007054480.1 ribosome-associated translation inhibitor RaiA [Bifidobacterium longum]
GCF_009832825.1	adolescentis	84.6	97.4	Bifidobacterium adolescentis, ZJ2 - GCF_009832825.1	GCF_009832825.1_ASM983282v1_o_WP_003810592.1 MULTISPECIES: recombinase RecA [Bifidobacterium]	RecA_B. breve UCC2003_o_WP_015438912.1 recombinase RecA [Bifidobacterium breve]
GCF_009832825.1	adolescentis	75.9	79.4	Bifidobacterium adolescentis, ZJ2 - GCF_009832825.1	GCF_009832825.1_ASM983282v1_o_WP_003810591.1 RecX family transcriptional regulator [Bifidobacterium adolescentis]	RecX_B. breve UCC2003_o_WP_015438911.1 RecX family transcriptional regulator [Bifidobacterium breve]
GCF_009832825.1	adolescentis	79.5	100	Bifidobacterium adolescentis, ZJ2 - GCF_009832825.1	GCF_009832825.1_ASM983282v1_o_WP_117762656.1 RNA polymerase sigma factor [Bifidobacterium adolescentis]	HrdB_B. breve UCC2003_o_WP_015438903.1 RNA polymerase sigma factor [Bifidobacterium breve]
GCF_009832825.1	adolescentis	87.2	73.9	Bifidobacterium adolescentis, ZJ2 - GCF_009832825.1	GCF_009832825.1_ASM983282v1_o_WP_003810718.1 MULTISPECIES: sigma-70 family RNA polymerase sigma factor [Bifidobacterium]	RpoE_1_B. breve UCC2003_o_WP_038426821.1 sigma-70 family RNA polymerase sigma factor [Bifidobacterium breve]
GCF_009832825.1	adolescentis	43.1	100	Bifidobacterium adolescentis, ZJ2 - GCF_009832825.1	GCF_009832825.1_ASM983282v1_o_WP_003808751.1 4Fe-4S dicluster domain-containing protein [Bifidobacterium adolescentis]	SdhB_B. asteroides PRL2011_o_WP_033511913.1 4Fe-4S dicluster domain-containing protein [Bifidobacterium asteroides]
GCF_009832825.1	adolescentis	62.5	97.6	Bifidobacterium adolescentis, ZJ2 - GCF_009832825.1	GCF_009832825.1_ASM983282v1_o_WP_117762308.1 thioredoxin-disulfide reductase [Bifidobacterium adolescentis]	Thioredoxin reductase_B. longum NCC2705_o_WP_012472072.1 thioredoxin-disulfide reductase [Bifidobacterium longum]
GCF_009832825.1	adolescentis	79.6	100	Bifidobacterium adolescentis, ZJ2 - GCF_009832825.1	GCF_009832825.1_ASM983282v1_o_WP_117565718.1 FAD-dependent oxidoreductase [Bifidobacterium adolescentis]	TrxR Thioredoxin reductase (next to AhpC)_B. longum NCC2705_o_WP_007056574.1 FAD-dependent oxidoreductase [Bifidobacterium longum]
GCF_009832825.1	adolescentis	68.1	98.1	Bifidobacterium adolescentis, ZJ2 - GCF_009832825.1	GCF_009832825.1_ASM983282v1_o_WP_033499169.1 universal stress protein [Bifidobacterium adolescentis]	UspA_(next to clpC gene)_B. breve UCC2003_o_WP_014483540.1 universal stress protein [Bifidobacterium breve]
GCF_009832825.1	adolescentis	87.5	100	Bifidobacterium adolescentis, ZJ2 - GCF_009832825.1	GCF_009832825.1_ASM983282v1_o_WP_003808231.1 MULTISPECIES: universal stress protein [Bifidobacterium]	UspA_2_B. breve UCC2003_o_WP_014484218.1 universal stress protein [Bifidobacterium breve]
GCF_009832825.1	adolescentis	98.9	100	Bifidobacterium adolescentis, ZJ2 - GCF_009832825.1	GCF_009832825.1_ASM983282v1_o_WP_003809589.1 MULTISPECIES: WhiB family transcriptional regulator [Bifidobacterium]	WblE_B. longum NCC2705_o_WP_003835265.1 MULTISPECIES: WhiB family transcriptional regulator [Bifidobacterium]
GCF_009832825.1	adolescentis	85.9	100	Bifidobacterium adolescentis, ZJ2 - GCF_009832825.1	GCF_009832825.1_ASM983282v1_o_WP_011743081.1 WhiB family transcriptional regulator [Bifidobacterium adolescentis]	WhiB2_B. longum NCC2705_o_WP_007051901.1 WhiB family transcriptional regulator [Bifidobacterium longum]
GCF_009832825.1	adolescentis	71	98.8	Bifidobacterium adolescentis, ZJ2 - GCF_009832825.1	GCF_009832825.1_ASM983282v1_o_WP_011743864.1 nitroreductase family protein [Bifidobacterium adolescentis]	H2O2 forming NADPH oxidase (NPOX)_B. longum ATCC15697_o_WP_012578666.1 MULTISPECIES: nitroreductase family protein [Bifidobacterium]
GCF_009832825.1	adolescentis	65.8	100	Bifidobacterium adolescentis, ZJ2 - GCF_009832825.1	GCF_009832825.1_ASM983282v1_o_WP_159140497.1 FAD-binding protein [Bifidobacterium adolescentis]	SdhA_B. asteroides PRL2011_o_WP_033511903.1 FAD-dependent oxidoreductase [Bifidobacterium asteroides]
GCF_009832825.1	adolescentis	93.5	96.6	Bifidobacterium adolescentis, ZJ2 - GCF_009832825.1	GCF_009832825.1_ASM983282v1_o_WP_011743024.1 MULTISPECIES: ATP-dependent Clp protease proteolytic subunit [Bifidobacterium]	ClpP1_B. breve UCC2003_o_WP_003833421.1 ATP-dependent Clp protease proteolytic subunit [Bifidobacterium breve]
GCF_009832825.1	adolescentis	90.4	99.9	Bifidobacterium adolescentis, ZJ2 - GCF_009832825.1	GCF_009832825.1_ASM983282v1_o_WP_039774938.1 ATP-dependent Clp protease ATP-binding subunit [Bifidobacterium adolescentis]	ClpC_B. breve UCC2003_o_WP_003830303.1 ATP-dependent Clp protease ATP-binding subunit [Bifidobacterium breve]
GCF_009832825.1	adolescentis	76.3	100	Bifidobacterium adolescentis, ZJ2 - GCF_009832825.1	GCF_009832825.1_ASM983282v1_o_WP_055680638.1 MULTISPECIES: nucleotide exchange factor GrpE [Bacteria]	GrpE_B. breve UCC2003_o_WP_003827988.1 MULTISPECIES: nucleotide exchange factor GrpE [Bifidobacterium]
GCF_009832825.1	adolescentis	61.9	98.9	Bifidobacterium adolescentis, ZJ2 - GCF_009832825.1	GCF_009832825.1_ASM983282v1_o_WP_080716512.1 MULTISPECIES: coproporphyrinogen III oxidase [Bifidobacterium]	HemN_B. longum NCC2705_o_WP_008783712.1 radical SAM family heme chaperone HemW [Bifidobacterium longum]
GCF_009832825.1	adolescentis	69.8	100	Bifidobacterium adolescentis, ZJ2 - GCF_009832825.1	GCF_009832825.1_ASM983282v1_o_WP_003807285.1 Hsp20/alpha crystallin family protein [Bifidobacterium adolescentis]	Hsp20_B. breve UCC2003_o_WP_015438220.1 Hsp20/alpha crystallin family protein [Bifidobacterium breve]
GCF_001025155.1	angulatum	64.8	98.8	Bifidobacterium angulatum DSM 20098 = JCM 7096, JCM 7096 - GCF_001025155.1	GCF_001025155.1_ASM102515v1_o_WP_033508711.1 asparaginase [Bifidobacterium angulatum]	Asparaginase_B.tibiigranuli TMW 2.2057_o_WP_152580025.1 asparaginase [Bifidobacterium tibiigranuli]
GCF_001025155.1	angulatum	76.5	99.7	Bifidobacterium angulatum DSM 20098 = JCM 7096, JCM 7096 - GCF_001025155.1	GCF_001025155.1_ASM102515v1_o_WP_003825913.1 asparagine synthase (glutamine-hydrolyzing) [Bifidobacterium angulatum]	Asparagine synthase_B. tibiigranuli TMW 2.2057_o_WP_152580942.1 asparagine synthase (glutamine-hydrolyzing) [Bifidobacterium tibiigranuli]
GCF_001025155.1	angulatum	67.7	98.5	Bifidobacterium angulatum DSM 20098 = JCM 7096, JCM 7096 - GCF_001025155.1	GCF_001025155.1_ASM102515v1_o_WP_003825930.1 FAD-binding protein [Bifidobacterium angulatum]	Aspartate oxidase_B. longum NCC2705_o_WP_011068019.1 L-aspartate oxidase [Bifidobacterium longum]
GCF_001025155.1	angulatum	90	99.1	Bifidobacterium angulatum DSM 20098 = JCM 7096, JCM 7096 - GCF_001025155.1	GCF_001025155.1_ASM102515v1_o_WP_003825493.1 F0F1 ATP synthase subunit alpha [Bifidobacterium angulatum]	Alpha subunit F1F0 ATPase (atpA)_B. animalis DSM 10140_o_WP_004219176.1 F0F1 ATP synthase subunit alpha [Bifidobacterium animalis]
GCF_001025155.1	angulatum	63.7	95.9	Bifidobacterium angulatum DSM 20098 = JCM 7096, JCM 7096 - GCF_001025155.1	GCF_001025155.1_ASM102515v1_o_WP_003825486.1 F0F1 ATP synthase subunit A [Bifidobacterium angulatum]	A subunit F1F0 ATPase (atpB)_B. animalis DSM 10140_o_WP_004219170.1 F0F1 ATP synthase subunit A [Bifidobacterium animalis]
GCF_001025155.1	angulatum	61.2	83.3	Bifidobacterium angulatum DSM 20098 = JCM 7096, JCM 7096 - GCF_001025155.1	GCF_001025155.1_ASM102515v1_o_WP_003825497.1 F0F1 ATP synthase subunit epsilon [Bifidobacterium angulatum]	Epsilon subunit F1F0 ATPase (atpC)_B. animalis DSM 10140_o_WP_004219181.1 F0F1 ATP synthase subunit epsilon [Bifidobacterium animalis]
GCF_001025155.1	angulatum	91.1	100	Bifidobacterium angulatum DSM 20098 = JCM 7096, JCM 7096 - GCF_001025155.1	GCF_001025155.1_ASM102515v1_o_WP_003825496.1 F0F1 ATP synthase subunit beta [Bifidobacterium angulatum]	Beta subunit F1F0 ATPase (atpD)_B. animalis DSM 10140_o_WP_004219179.1 F0F1 ATP synthase subunit beta [Bifidobacterium animalis]
GCF_001025155.1	angulatum	72	98.7	Bifidobacterium angulatum DSM 20098 = JCM 7096, JCM 7096 - GCF_001025155.1	GCF_001025155.1_ASM102515v1_o_WP_003825487.1 MULTISPECIES: ATP synthase F0 subunit C [Bifidobacterium]	C subunit F1F0 ATPase (atpE)_B. animalis DSM 10140_o_WP_004219171.1 MULTISPECIES: ATP synthase F0 subunit C [Bifidobacterium]
GCF_001025155.1	angulatum	74.3	97.7	Bifidobacterium angulatum DSM 20098 = JCM 7096, JCM 7096 - GCF_001025155.1	GCF_001025155.1_ASM102515v1_o_WP_003825489.1 F0F1 ATP synthase subunit B [Bifidobacterium angulatum]	B subunit F1F0 ATPase (atpF)_B. animalis DSM 10140_o_WP_004219173.1 F0F1 ATP synthase subunit B [Bifidobacterium animalis]
GCF_001025155.1	angulatum	77.5	100	Bifidobacterium angulatum DSM 20098 = JCM 7096, JCM 7096 - GCF_001025155.1	GCF_001025155.1_ASM102515v1_o_WP_003825495.1 F0F1 ATP synthase subunit gamma [Bifidobacterium angulatum]	Gamma subunit F1F0 ATPase (atpG)_B. animalis DSM 10140_o_WP_004219178.1 F0F1 ATP synthase subunit gamma [Bifidobacterium animalis]
GCF_001025155.1	angulatum	66.7	98.6	Bifidobacterium angulatum DSM 20098 = JCM 7096, JCM 7096 - GCF_001025155.1	GCF_001025155.1_ASM102515v1_o_WP_003825491.1 F0F1 ATP synthase subunit delta [Bifidobacterium angulatum]	Delta subunit F1F0 ATPase (atpH)_B. animalis DSM 10140_o_WP_004269232.1 F0F1 ATP synthase subunit delta [Bifidobacterium animalis]
GCF_001025155.1	angulatum	47.3	99	Bifidobacterium angulatum DSM 20098 = JCM 7096, JCM 7096 - GCF_001025155.1	GCF_001025155.1_ASM102515v1_o_WP_003826335.1 choloylglycine hydrolase family protein [Bifidobacterium angulatum]	BSH_B. lactis BB-12_o_WP_004217908.1 choloylglycine hydrolase [Bifidobacterium animalis]
GCF_001025155.1	angulatum	67.3	96.5	Bifidobacterium angulatum DSM 20098 = JCM 7096, JCM 7096 - GCF_001025155.1	GCF_001025155.1_ASM102515v1_o_WP_033508211.1 helix-turn-helix transcriptional regulator [Bifidobacterium angulatum]	ClgR_B. breve UCC2003_o_WP_080562228.1 helix-turn-helix transcriptional regulator [Bifidobacterium breve]
GCF_001025155.1	angulatum	83.4	99.7	Bifidobacterium angulatum DSM 20098 = JCM 7096, JCM 7096 - GCF_001025155.1	GCF_001025155.1_ASM102515v1_o_WP_003825048.1 ATP-dependent chaperone ClpB [Bifidobacterium angulatum]	ClpB_B. breve UCC2003_o_WP_015439276.1 ATP-dependent chaperone ClpB [Bifidobacterium breve]
GCF_001025155.1	angulatum	85.9	100	Bifidobacterium angulatum DSM 20098 = JCM 7096, JCM 7096 - GCF_001025155.1	GCF_001025155.1_ASM102515v1_o_WP_003826662.1 ATP-dependent Clp protease proteolytic subunit [Bifidobacterium angulatum]	ClpP2_B. breve UCC2003_o_WP_014483863.1 ATP-dependent Clp protease proteolytic subunit [Bifidobacterium breve]
GCF_001025155.1	angulatum	76	96.7	Bifidobacterium angulatum DSM 20098 = JCM 7096, JCM 7096 - GCF_001025155.1	GCF_001025155.1_ASM102515v1_o_WP_003826660.1 ATP-dependent Clp protease ATP-binding subunit ClpX [Bifidobacterium angulatum]	ClpX_B. breve UCC2003_o_WP_003833417.1 ATP-dependent Clp protease ATP-binding subunit ClpX [Bifidobacterium breve]
GCF_001025155.1	angulatum	83.7	100	Bifidobacterium angulatum DSM 20098 = JCM 7096, JCM 7096 - GCF_001025155.1	GCF_001025155.1_ASM102515v1_o_WP_003825066.1 MULTISPECIES: cold shock domain-containing protein [Bifidobacterium]	CspB_B. breve UCC2003_o_WP_003830298.1 cold shock domain-containing protein [Bifidobacterium breve]
GCF_001025155.1	angulatum	74.5	99.7	Bifidobacterium angulatum DSM 20098 = JCM 7096, JCM 7096 - GCF_001025155.1	GCF_001025155.1_ASM102515v1_o_WP_003826294.1 molecular chaperone DnaJ [Bifidobacterium angulatum]	DnaJ2_B. breve UCC2003_o_WP_015438803.1 molecular chaperone DnaJ [Bifidobacterium breve]
GCF_001025155.1	angulatum	95.2	100	Bifidobacterium angulatum DSM 20098 = JCM 7096, JCM 7096 - GCF_001025155.1	GCF_001025155.1_ASM102515v1_o_WP_003825364.1 molecular chaperone DnaK [Bifidobacterium angulatum]	DnaK_B. breve UCC2003_o_WP_014483299.1 MULTISPECIES: molecular chaperone DnaK [Bifidobacterium]
GCF_001025155.1	angulatum	89.2	95.6	Bifidobacterium angulatum DSM 20098 = JCM 7096, JCM 7096 - GCF_001025155.1	GCF_001025155.1_ASM102515v1_o_WP_003825767.1 glutamate decarboxylase [Bifidobacterium angulatum]	GadB_B. dentium Bd1_o_WP_175279284.1 glutamate decarboxylase [Bifidobacterium dentium]
GCF_001025155.1	angulatum	82.5	99.6	Bifidobacterium angulatum DSM 20098 = JCM 7096, JCM 7096 - GCF_001025155.1	GCF_001025155.1_ASM102515v1_o_WP_003825766.1 amino acid permease [Bifidobacterium angulatum]	GadC_B. dentium Bd1_o_WP_003839068.1 amino acid permease [Bifidobacterium dentium]
GCF_001025155.1	angulatum	86.3	99.8	Bifidobacterium angulatum DSM 20098 = JCM 7096, JCM 7096 - GCF_001025155.1	GCF_001025155.1_ASM102515v1_o_WP_003827052.1 gamma-glutamylcysteine synthetase [Bifidobacterium angulatum]	Glutamate-cysteine ligase_B. longum BBMN68_o_WP_013410698.1 gamma-glutamylcysteine synthetase [Bifidobacterium longum]
GCF_001025155.1	angulatum	94.1	100	Bifidobacterium angulatum DSM 20098 = JCM 7096, JCM 7096 - GCF_001025155.1	GCF_001025155.1_ASM102515v1_o_WP_033508952.1 chaperonin GroEL [Bifidobacterium angulatum]	GroEL_B. breve UCC2003_o_WP_003830293.1 MULTISPECIES: chaperonin GroEL [Bifidobacterium]
GCF_001025155.1	angulatum	94.8	100	Bifidobacterium angulatum DSM 20098 = JCM 7096, JCM 7096 - GCF_001025155.1	GCF_001025155.1_ASM102515v1_o_WP_003827611.1 MULTISPECIES: co-chaperone GroES [Bifidobacterium]	GroES_B. breve UCC2003_o_WP_003829844.1 MULTISPECIES: co-chaperone GroES [Bifidobacterium]
GCF_001025155.1	angulatum	63.1	99.7	Bifidobacterium angulatum DSM 20098 = JCM 7096, JCM 7096 - GCF_001025155.1	GCF_001025155.1_ASM102515v1_o_WP_033508167.1 heat-inducible transcriptional repressor HrcA [Bifidobacterium angulatum]	HrcA_B. breve UCC2003_o_WP_015438802.1 heat-inducible transcriptional repressor HrcA [Bifidobacterium breve]
GCF_001025155.1	angulatum	66.7	100	Bifidobacterium angulatum DSM 20098 = JCM 7096, JCM 7096 - GCF_001025155.1	GCF_001025155.1_ASM102515v1_o_WP_033509159.1 MerR family transcriptional regulator [Bifidobacterium angulatum]	HspR_B. breve UCC2003_o_WP_003827990.1 MULTISPECIES: helix-turn-helix transcriptional regulator [Bifidobacterium]
GCF_001025155.1	angulatum	61.1	93.5	Bifidobacterium angulatum DSM 20098 = JCM 7096, JCM 7096 - GCF_001025155.1	GCF_001025155.1_ASM102515v1_o_WP_003825162.1 trypsin-like peptidase domain-containing protein [Bifidobacterium angulatum]	HtrA_B. longum NCC2705_o_WP_011068543.1 trypsin-like peptidase domain-containing protein [Bifidobacterium longum]
GCF_001025155.1	angulatum	72.2	100	Bifidobacterium angulatum DSM 20098 = JCM 7096, JCM 7096 - GCF_001025155.1	GCF_001025155.1_ASM102515v1_o_WP_003826925.1 transcriptional repressor LexA [Bifidobacterium angulatum]	LexA_B. breve UCC2003_o_WP_003830434.1 transcriptional repressor LexA [Bifidobacterium breve]
GCF_001025155.1	angulatum	82.8	99.4	Bifidobacterium angulatum DSM 20098 = JCM 7096, JCM 7096 - GCF_001025155.1	GCF_001025155.1_ASM102515v1_o_WP_003827202.1 oleate hydratase [Bifidobacterium angulatum]	Oleate hydratase_B. breve NCFB 2258_o_WP_015438992.1 oleate hydratase [Bifidobacterium breve]
GCF_001025155.1	angulatum	86.6	100	Bifidobacterium angulatum DSM 20098 = JCM 7096, JCM 7096 - GCF_001025155.1	GCF_001025155.1_ASM102515v1_o_WP_003825891.1 aminopeptidase P family protein [Bifidobacterium angulatum]	PePp_B. longum BBMN68_o_WP_007052570.1 aminopeptidase P family protein [Bifidobacterium longum]
GCF_001025155.1	angulatum	89.5	100	Bifidobacterium angulatum DSM 20098 = JCM 7096, JCM 7096 - GCF_001025155.1	GCF_001025155.1_ASM102515v1_o_WP_003824940.1 RNA degradosome polyphosphate kinase [Bifidobacterium angulatum]	PPK1_B. scardovii JCM 12489_o_WP_033519427.1 RNA degradosome polyphosphate kinase [Bifidobacterium scardovii]
GCF_001025155.1	angulatum	76.3	99.1	Bifidobacterium angulatum DSM 20098 = JCM 7096, JCM 7096 - GCF_001025155.1	GCF_001025155.1_ASM102515v1_o_WP_033508176.1 dihydroorotate dehydrogenase [Bifidobacterium angulatum]	PyrDb_B. bifidum ATCC29521_o_WP_021648026.1 dihydroorotate dehydrogenase [Bifidobacterium bifidum]
GCF_001025155.1	angulatum	63.8	97.8	Bifidobacterium angulatum DSM 20098 = JCM 7096, JCM 7096 - GCF_001025155.1	GCF_001025155.1_ASM102515v1_o_WP_003826228.1 dihydroorotate dehydrogenase electron transfer subunit [Bifidobacterium angulatum]	PyrK_B. bifidum ATCC29521_o_WP_003813104.1 dihydroorotate dehydrogenase electron transfer subunit [Bifidobacterium bifidum]
GCF_001025155.1	angulatum	90.4	98.6	Bifidobacterium angulatum DSM 20098 = JCM 7096, JCM 7096 - GCF_001025155.1	GCF_001025155.1_ASM102515v1_o_WP_003826022.1 ribosome-associated translation inhibitor RaiA [Bifidobacterium angulatum]	RaiA_B. longum BBMN68_o_WP_007054480.1 ribosome-associated translation inhibitor RaiA [Bifidobacterium longum]
GCF_001025155.1	angulatum	86.5	97.2	Bifidobacterium angulatum DSM 20098 = JCM 7096, JCM 7096 - GCF_001025155.1	GCF_001025155.1_ASM102515v1_o_WP_003826016.1 recombinase RecA [Bifidobacterium angulatum]	RecA_B. breve UCC2003_o_WP_015438912.1 recombinase RecA [Bifidobacterium breve]
GCF_001025155.1	angulatum	54.9	99.5	Bifidobacterium angulatum DSM 20098 = JCM 7096, JCM 7096 - GCF_001025155.1	GCF_001025155.1_ASM102515v1_o_WP_003826019.1 regulatory protein RecX [Bifidobacterium angulatum]	RecX_B. breve UCC2003_o_WP_015438911.1 RecX family transcriptional regulator [Bifidobacterium breve]
GCF_001025155.1	angulatum	77.4	100	Bifidobacterium angulatum DSM 20098 = JCM 7096, JCM 7096 - GCF_001025155.1	GCF_001025155.1_ASM102515v1_o_WP_003826043.1 RNA polymerase sigma factor [Bifidobacterium angulatum]	HrdB_B. breve UCC2003_o_WP_015438903.1 RNA polymerase sigma factor [Bifidobacterium breve]
GCF_001025155.1	angulatum	84.2	77.5	Bifidobacterium angulatum DSM 20098 = JCM 7096, JCM 7096 - GCF_001025155.1	GCF_001025155.1_ASM102515v1_o_WP_081443754.1 sigma-70 family RNA polymerase sigma factor [Bifidobacterium angulatum]	RpoE_1_B. breve UCC2003_o_WP_038426821.1 sigma-70 family RNA polymerase sigma factor [Bifidobacterium breve]
GCF_001025155.1	angulatum	43.5	100	Bifidobacterium angulatum DSM 20098 = JCM 7096, JCM 7096 - GCF_001025155.1	GCF_001025155.1_ASM102515v1_o_WP_033508093.1 4Fe-4S dicluster domain-containing protein [Bifidobacterium angulatum]	SdhB_B. asteroides PRL2011_o_WP_033511913.1 4Fe-4S dicluster domain-containing protein [Bifidobacterium asteroides]
GCF_001025155.1	angulatum	61	98.2	Bifidobacterium angulatum DSM 20098 = JCM 7096, JCM 7096 - GCF_001025155.1	GCF_001025155.1_ASM102515v1_o_WP_003825287.1 thioredoxin-disulfide reductase [Bifidobacterium angulatum]	Thioredoxin reductase_B. longum NCC2705_o_WP_012472072.1 thioredoxin-disulfide reductase [Bifidobacterium longum]
GCF_001025155.1	angulatum	71.8	99.1	Bifidobacterium angulatum DSM 20098 = JCM 7096, JCM 7096 - GCF_001025155.1	GCF_001025155.1_ASM102515v1_o_WP_003825055.1 universal stress protein [Bifidobacterium angulatum]	UspA_(next to clpC gene)_B. breve UCC2003_o_WP_014483540.1 universal stress protein [Bifidobacterium breve]
GCF_001025155.1	angulatum	82.8	99.7	Bifidobacterium angulatum DSM 20098 = JCM 7096, JCM 7096 - GCF_001025155.1	GCF_001025155.1_ASM102515v1_o_WP_033508811.1 universal stress protein [Bifidobacterium angulatum]	UspA_2_B. breve UCC2003_o_WP_014484218.1 universal stress protein [Bifidobacterium breve]
GCF_001025155.1	angulatum	96.7	100	Bifidobacterium angulatum DSM 20098 = JCM 7096, JCM 7096 - GCF_001025155.1	GCF_001025155.1_ASM102515v1_o_WP_003826822.1 MULTISPECIES: WhiB family transcriptional regulator [Bifidobacterium]	WblE_B. longum NCC2705_o_WP_003835265.1 MULTISPECIES: WhiB family transcriptional regulator [Bifidobacterium]
GCF_001025155.1	angulatum	80.6	99	Bifidobacterium angulatum DSM 20098 = JCM 7096, JCM 7096 - GCF_001025155.1	GCF_001025155.1_ASM102515v1_o_WP_003826817.1 WhiB family transcriptional regulator [Bifidobacterium angulatum]	WhiB2_B. longum NCC2705_o_WP_007051901.1 WhiB family transcriptional regulator [Bifidobacterium longum]
GCF_001025155.1	angulatum	78	99.7	Bifidobacterium angulatum DSM 20098 = JCM 7096, JCM 7096 - GCF_001025155.1	GCF_001025155.1_ASM102515v1_o_WP_003825371.1 DnaJ domain-containing protein [Bifidobacterium angulatum]	DnaJ_B. breve UCC2003_o_WP_003827989.1 MULTISPECIES: DnaJ domain-containing protein [Bifidobacterium]
GCF_001025155.1	angulatum	66.7	100	Bifidobacterium angulatum DSM 20098 = JCM 7096, JCM 7096 - GCF_001025155.1	GCF_001025155.1_ASM102515v1_o_WP_033509157.1 nitroreductase family protein [Bifidobacterium angulatum]	H2O2 forming NADPH oxidase (NPOX)_B. longum ATCC15697_o_WP_012578666.1 MULTISPECIES: nitroreductase family protein [Bifidobacterium]
GCF_001025155.1	angulatum	88	99.1	Bifidobacterium angulatum DSM 20098 = JCM 7096, JCM 7096 - GCF_001025155.1	GCF_001025155.1_ASM102515v1_o_WP_003825054.1 ATP-dependent Clp protease ATP-binding subunit [Bifidobacterium angulatum]	ClpC_B. breve UCC2003_o_WP_003830303.1 ATP-dependent Clp protease ATP-binding subunit [Bifidobacterium breve]
GCF_001025155.1	angulatum	74.8	99.6	Bifidobacterium angulatum DSM 20098 = JCM 7096, JCM 7096 - GCF_001025155.1	GCF_001025155.1_ASM102515v1_o_WP_003825366.1 nucleotide exchange factor GrpE [Bifidobacterium angulatum]	GrpE_B. breve UCC2003_o_WP_003827988.1 MULTISPECIES: nucleotide exchange factor GrpE [Bifidobacterium]
GCF_001025155.1	angulatum	92.5	96.6	Bifidobacterium angulatum DSM 20098 = JCM 7096, JCM 7096 - GCF_001025155.1	GCF_001025155.1_ASM102515v1_o_WP_187128117.1 ATP-dependent Clp protease proteolytic subunit [Bifidobacterium angulatum]	ClpP1_B. breve UCC2003_o_WP_003833421.1 ATP-dependent Clp protease proteolytic subunit [Bifidobacterium breve]
GCF_001025155.1	angulatum	63.4	98.9	Bifidobacterium angulatum DSM 20098 = JCM 7096, JCM 7096 - GCF_001025155.1	GCF_001025155.1_ASM102515v1_o_WP_033508160.1 coproporphyrinogen III oxidase [Bifidobacterium angulatum]	HemN_B. longum NCC2705_o_WP_008783712.1 radical SAM family heme chaperone HemW [Bifidobacterium longum]
GCF_001025155.1	angulatum	64.8	100	Bifidobacterium angulatum DSM 20098 = JCM 7096, JCM 7096 - GCF_001025155.1	GCF_001025155.1_ASM102515v1_o_WP_003826648.1 FAD-binding protein [Bifidobacterium angulatum]	SdhA_B. asteroides PRL2011_o_WP_033511903.1 FAD-dependent oxidoreductase [Bifidobacterium asteroides]
GCF_001025155.1	angulatum	68.6	100	Bifidobacterium angulatum DSM 20098 = JCM 7096, JCM 7096 - GCF_001025155.1	GCF_001025155.1_ASM102515v1_o_WP_003825169.1 Hsp20/alpha crystallin family protein [Bifidobacterium angulatum]	Hsp20_B. breve UCC2003_o_WP_015438220.1 Hsp20/alpha crystallin family protein [Bifidobacterium breve]
GCF_000966445.2	angulatum	64.8	98.8	Bifidobacterium angulatum, GT102 - GCF_000966445.2	GCF_000966445.2_ASM96644v2_o_WP_045920615.1 asparaginase [Bifidobacterium angulatum]	Asparaginase_B.tibiigranuli TMW 2.2057_o_WP_152580025.1 asparaginase [Bifidobacterium tibiigranuli]
GCF_000966445.2	angulatum	76.5	99.7	Bifidobacterium angulatum, GT102 - GCF_000966445.2	GCF_000966445.2_ASM96644v2_o_WP_045919952.1 asparagine synthase (glutamine-hydrolyzing) [Bifidobacterium angulatum]	Asparagine synthase_B. tibiigranuli TMW 2.2057_o_WP_152580942.1 asparagine synthase (glutamine-hydrolyzing) [Bifidobacterium tibiigranuli]
GCF_000966445.2	angulatum	67.8	98.5	Bifidobacterium angulatum, GT102 - GCF_000966445.2	GCF_000966445.2_ASM96644v2_o_WP_082765153.1 FAD-binding protein [Bifidobacterium angulatum]	Aspartate oxidase_B. longum NCC2705_o_WP_011068019.1 L-aspartate oxidase [Bifidobacterium longum]
GCF_000966445.2	angulatum	90	99.1	Bifidobacterium angulatum, GT102 - GCF_000966445.2	GCF_000966445.2_ASM96644v2_o_WP_003825493.1 F0F1 ATP synthase subunit alpha [Bifidobacterium angulatum]	Alpha subunit F1F0 ATPase (atpA)_B. animalis DSM 10140_o_WP_004219176.1 F0F1 ATP synthase subunit alpha [Bifidobacterium animalis]
GCF_000966445.2	angulatum	63.3	95.9	Bifidobacterium angulatum, GT102 - GCF_000966445.2	GCF_000966445.2_ASM96644v2_o_WP_045920692.1 F0F1 ATP synthase subunit A [Bifidobacterium angulatum]	A subunit F1F0 ATPase (atpB)_B. animalis DSM 10140_o_WP_004219170.1 F0F1 ATP synthase subunit A [Bifidobacterium animalis]
GCF_000966445.2	angulatum	61.2	83.3	Bifidobacterium angulatum, GT102 - GCF_000966445.2	GCF_000966445.2_ASM96644v2_o_WP_003825497.1 F0F1 ATP synthase subunit epsilon [Bifidobacterium angulatum]	Epsilon subunit F1F0 ATPase (atpC)_B. animalis DSM 10140_o_WP_004219181.1 F0F1 ATP synthase subunit epsilon [Bifidobacterium animalis]
GCF_000966445.2	angulatum	91.1	100	Bifidobacterium angulatum, GT102 - GCF_000966445.2	GCF_000966445.2_ASM96644v2_o_WP_003825496.1 F0F1 ATP synthase subunit beta [Bifidobacterium angulatum]	Beta subunit F1F0 ATPase (atpD)_B. animalis DSM 10140_o_WP_004219179.1 F0F1 ATP synthase subunit beta [Bifidobacterium animalis]
GCF_000966445.2	angulatum	72	98.7	Bifidobacterium angulatum, GT102 - GCF_000966445.2	GCF_000966445.2_ASM96644v2_o_WP_003825487.1 MULTISPECIES: ATP synthase F0 subunit C [Bifidobacterium]	C subunit F1F0 ATPase (atpE)_B. animalis DSM 10140_o_WP_004219171.1 MULTISPECIES: ATP synthase F0 subunit C [Bifidobacterium]
GCF_000966445.2	angulatum	74.3	97.7	Bifidobacterium angulatum, GT102 - GCF_000966445.2	GCF_000966445.2_ASM96644v2_o_WP_003825489.1 F0F1 ATP synthase subunit B [Bifidobacterium angulatum]	B subunit F1F0 ATPase (atpF)_B. animalis DSM 10140_o_WP_004219173.1 F0F1 ATP synthase subunit B [Bifidobacterium animalis]
GCF_000966445.2	angulatum	77.5	100	Bifidobacterium angulatum, GT102 - GCF_000966445.2	GCF_000966445.2_ASM96644v2_o_WP_003825495.1 F0F1 ATP synthase subunit gamma [Bifidobacterium angulatum]	Gamma subunit F1F0 ATPase (atpG)_B. animalis DSM 10140_o_WP_004219178.1 F0F1 ATP synthase subunit gamma [Bifidobacterium animalis]
GCF_000966445.2	angulatum	66.7	98.6	Bifidobacterium angulatum, GT102 - GCF_000966445.2	GCF_000966445.2_ASM96644v2_o_WP_003825491.1 F0F1 ATP synthase subunit delta [Bifidobacterium angulatum]	Delta subunit F1F0 ATPase (atpH)_B. animalis DSM 10140_o_WP_004269232.1 F0F1 ATP synthase subunit delta [Bifidobacterium animalis]
GCF_000966445.2	angulatum	47.3	99	Bifidobacterium angulatum, GT102 - GCF_000966445.2	GCF_000966445.2_ASM96644v2_o_WP_045919813.1 choloylglycine hydrolase [Bifidobacterium angulatum]	BSH_B. lactis BB-12_o_WP_004217908.1 choloylglycine hydrolase [Bifidobacterium animalis]
GCF_000966445.2	angulatum	67.3	96.5	Bifidobacterium angulatum, GT102 - GCF_000966445.2	GCF_000966445.2_ASM96644v2_o_WP_033508211.1 helix-turn-helix transcriptional regulator [Bifidobacterium angulatum]	ClgR_B. breve UCC2003_o_WP_080562228.1 helix-turn-helix transcriptional regulator [Bifidobacterium breve]
GCF_000966445.2	angulatum	84.1	98.4	Bifidobacterium angulatum, GT102 - GCF_000966445.2	GCF_000966445.2_ASM96644v2_o_WP_045920780.1 ATP-dependent chaperone ClpB [Bifidobacterium angulatum]	ClpB_B. breve UCC2003_o_WP_015439276.1 ATP-dependent chaperone ClpB [Bifidobacterium breve]
GCF_000966445.2	angulatum	85.9	100	Bifidobacterium angulatum, GT102 - GCF_000966445.2	GCF_000966445.2_ASM96644v2_o_WP_003826662.1 ATP-dependent Clp protease proteolytic subunit [Bifidobacterium angulatum]	ClpP2_B. breve UCC2003_o_WP_014483863.1 ATP-dependent Clp protease proteolytic subunit [Bifidobacterium breve]
GCF_000966445.2	angulatum	76	96.7	Bifidobacterium angulatum, GT102 - GCF_000966445.2	GCF_000966445.2_ASM96644v2_o_WP_003826660.1 ATP-dependent Clp protease ATP-binding subunit ClpX [Bifidobacterium angulatum]	ClpX_B. breve UCC2003_o_WP_003833417.1 ATP-dependent Clp protease ATP-binding subunit ClpX [Bifidobacterium breve]
GCF_000966445.2	angulatum	83.7	100	Bifidobacterium angulatum, GT102 - GCF_000966445.2	GCF_000966445.2_ASM96644v2_o_WP_003825066.1 MULTISPECIES: cold shock domain-containing protein [Bifidobacterium]	CspB_B. breve UCC2003_o_WP_003830298.1 cold shock domain-containing protein [Bifidobacterium breve]
GCF_000966445.2	angulatum	74.5	99.7	Bifidobacterium angulatum, GT102 - GCF_000966445.2	GCF_000966445.2_ASM96644v2_o_WP_003826294.1 molecular chaperone DnaJ [Bifidobacterium angulatum]	DnaJ2_B. breve UCC2003_o_WP_015438803.1 molecular chaperone DnaJ [Bifidobacterium breve]
GCF_000966445.2	angulatum	95.4	100	Bifidobacterium angulatum, GT102 - GCF_000966445.2	GCF_000966445.2_ASM96644v2_o_WP_045920728.1 molecular chaperone DnaK [Bifidobacterium angulatum]	DnaK_B. breve UCC2003_o_WP_014483299.1 MULTISPECIES: molecular chaperone DnaK [Bifidobacterium]
GCF_000966445.2	angulatum	89.2	95.6	Bifidobacterium angulatum, GT102 - GCF_000966445.2	GCF_000966445.2_ASM96644v2_o_WP_045920015.1 glutamate decarboxylase [Bifidobacterium angulatum]	GadB_B. dentium Bd1_o_WP_175279284.1 glutamate decarboxylase [Bifidobacterium dentium]
GCF_000966445.2	angulatum	83.1	99.6	Bifidobacterium angulatum, GT102 - GCF_000966445.2	GCF_000966445.2_ASM96644v2_o_WP_045920016.1 amino acid permease [Bifidobacterium angulatum]	GadC_B. dentium Bd1_o_WP_003839068.1 amino acid permease [Bifidobacterium dentium]
GCF_000966445.2	angulatum	86.1	99.8	Bifidobacterium angulatum, GT102 - GCF_000966445.2	GCF_000966445.2_ASM96644v2_o_WP_045920477.1 gamma-glutamylcysteine synthetase [Bifidobacterium angulatum]	Glutamate-cysteine ligase_B. longum BBMN68_o_WP_013410698.1 gamma-glutamylcysteine synthetase [Bifidobacterium longum]
GCF_000966445.2	angulatum	94.1	100	Bifidobacterium angulatum, GT102 - GCF_000966445.2	GCF_000966445.2_ASM96644v2_o_WP_033508952.1 chaperonin GroEL [Bifidobacterium angulatum]	GroEL_B. breve UCC2003_o_WP_003830293.1 MULTISPECIES: chaperonin GroEL [Bifidobacterium]
GCF_000966445.2	angulatum	94.8	100	Bifidobacterium angulatum, GT102 - GCF_000966445.2	GCF_000966445.2_ASM96644v2_o_WP_003827611.1 MULTISPECIES: co-chaperone GroES [Bifidobacterium]	GroES_B. breve UCC2003_o_WP_003829844.1 MULTISPECIES: co-chaperone GroES [Bifidobacterium]
GCF_000966445.2	angulatum	63.1	99.7	Bifidobacterium angulatum, GT102 - GCF_000966445.2	GCF_000966445.2_ASM96644v2_o_WP_045919824.1 heat-inducible transcriptional repressor HrcA [Bifidobacterium angulatum]	HrcA_B. breve UCC2003_o_WP_015438802.1 heat-inducible transcriptional repressor HrcA [Bifidobacterium breve]
GCF_000966445.2	angulatum	66.2	100	Bifidobacterium angulatum, GT102 - GCF_000966445.2	GCF_000966445.2_ASM96644v2_o_WP_045920747.1 MerR family transcriptional regulator [Bifidobacterium angulatum]	HspR_B. breve UCC2003_o_WP_003827990.1 MULTISPECIES: helix-turn-helix transcriptional regulator [Bifidobacterium]
GCF_000966445.2	angulatum	61	93.5	Bifidobacterium angulatum, GT102 - GCF_000966445.2	GCF_000966445.2_ASM96644v2_o_WP_052946522.1 trypsin-like peptidase domain-containing protein [Bifidobacterium angulatum]	HtrA_B. longum NCC2705_o_WP_011068543.1 trypsin-like peptidase domain-containing protein [Bifidobacterium longum]
GCF_000966445.2	angulatum	72.2	100	Bifidobacterium angulatum, GT102 - GCF_000966445.2	GCF_000966445.2_ASM96644v2_o_WP_003826925.1 transcriptional repressor LexA [Bifidobacterium angulatum]	LexA_B. breve UCC2003_o_WP_003830434.1 transcriptional repressor LexA [Bifidobacterium breve]
GCF_000966445.2	angulatum	83.1	99.4	Bifidobacterium angulatum, GT102 - GCF_000966445.2	GCF_000966445.2_ASM96644v2_o_WP_045920432.1 oleate hydratase [Bifidobacterium angulatum]	Oleate hydratase_B. breve NCFB 2258_o_WP_015438992.1 oleate hydratase [Bifidobacterium breve]
GCF_000966445.2	angulatum	86.6	100	Bifidobacterium angulatum, GT102 - GCF_000966445.2	GCF_000966445.2_ASM96644v2_o_WP_003825891.1 aminopeptidase P family protein [Bifidobacterium angulatum]	PePp_B. longum BBMN68_o_WP_007052570.1 aminopeptidase P family protein [Bifidobacterium longum]
GCF_000966445.2	angulatum	89.8	100	Bifidobacterium angulatum, GT102 - GCF_000966445.2	GCF_000966445.2_ASM96644v2_o_WP_045920382.1 RNA degradosome polyphosphate kinase [Bifidobacterium angulatum]	PPK1_B. scardovii JCM 12489_o_WP_033519427.1 RNA degradosome polyphosphate kinase [Bifidobacterium scardovii]
GCF_000966445.2	angulatum	76.3	99.1	Bifidobacterium angulatum, GT102 - GCF_000966445.2	GCF_000966445.2_ASM96644v2_o_WP_045919846.1 MULTISPECIES: dihydroorotate dehydrogenase [Bifidobacterium]	PyrDb_B. bifidum ATCC29521_o_WP_021648026.1 dihydroorotate dehydrogenase [Bifidobacterium bifidum]
GCF_000966445.2	angulatum	63.1	97.8	Bifidobacterium angulatum, GT102 - GCF_000966445.2	GCF_000966445.2_ASM96644v2_o_WP_045919847.1 dihydroorotate dehydrogenase electron transfer subunit [Bifidobacterium angulatum]	PyrK_B. bifidum ATCC29521_o_WP_003813104.1 dihydroorotate dehydrogenase electron transfer subunit [Bifidobacterium bifidum]
GCF_000966445.2	angulatum	90.4	98.6	Bifidobacterium angulatum, GT102 - GCF_000966445.2	GCF_000966445.2_ASM96644v2_o_WP_003826022.1 ribosome-associated translation inhibitor RaiA [Bifidobacterium angulatum]	RaiA_B. longum BBMN68_o_WP_007054480.1 ribosome-associated translation inhibitor RaiA [Bifidobacterium longum]
GCF_000966445.2	angulatum	86.8	97.2	Bifidobacterium angulatum, GT102 - GCF_000966445.2	GCF_000966445.2_ASM96644v2_o_WP_045919918.1 recombinase RecA [Bifidobacterium angulatum]	RecA_B. breve UCC2003_o_WP_015438912.1 recombinase RecA [Bifidobacterium breve]
GCF_000966445.2	angulatum	54.5	99.5	Bifidobacterium angulatum, GT102 - GCF_000966445.2	GCF_000966445.2_ASM96644v2_o_WP_045919917.1 regulatory protein RecX [Bifidobacterium angulatum]	RecX_B. breve UCC2003_o_WP_015438911.1 RecX family transcriptional regulator [Bifidobacterium breve]
GCF_000966445.2	angulatum	77.6	100	Bifidobacterium angulatum, GT102 - GCF_000966445.2	GCF_000966445.2_ASM96644v2_o_WP_045919911.1 RNA polymerase sigma factor [Bifidobacterium angulatum]	HrdB_B. breve UCC2003_o_WP_015438903.1 RNA polymerase sigma factor [Bifidobacterium breve]
GCF_000966445.2	angulatum	84.2	77.5	Bifidobacterium angulatum, GT102 - GCF_000966445.2	GCF_000966445.2_ASM96644v2_o_WP_045919957.1 sigma-70 family RNA polymerase sigma factor [Bifidobacterium angulatum]	RpoE_1_B. breve UCC2003_o_WP_038426821.1 sigma-70 family RNA polymerase sigma factor [Bifidobacterium breve]
GCF_000966445.2	angulatum	43.3	100	Bifidobacterium angulatum, GT102 - GCF_000966445.2	GCF_000966445.2_ASM96644v2_o_WP_045919690.1 4Fe-4S dicluster domain-containing protein [Bifidobacterium angulatum]	SdhB_B. asteroides PRL2011_o_WP_033511913.1 4Fe-4S dicluster domain-containing protein [Bifidobacterium asteroides]
GCF_000966445.2	angulatum	61	98.2	Bifidobacterium angulatum, GT102 - GCF_000966445.2	GCF_000966445.2_ASM96644v2_o_WP_003825287.1 thioredoxin-disulfide reductase [Bifidobacterium angulatum]	Thioredoxin reductase_B. longum NCC2705_o_WP_012472072.1 thioredoxin-disulfide reductase [Bifidobacterium longum]
GCF_000966445.2	angulatum	71.2	99.1	Bifidobacterium angulatum, GT102 - GCF_000966445.2	GCF_000966445.2_ASM96644v2_o_WP_045920784.1 universal stress protein [Bifidobacterium angulatum]	UspA_(next to clpC gene)_B. breve UCC2003_o_WP_014483540.1 universal stress protein [Bifidobacterium breve]
GCF_000966445.2	angulatum	82.8	99.7	Bifidobacterium angulatum, GT102 - GCF_000966445.2	GCF_000966445.2_ASM96644v2_o_WP_033508811.1 universal stress protein [Bifidobacterium angulatum]	UspA_2_B. breve UCC2003_o_WP_014484218.1 universal stress protein [Bifidobacterium breve]
GCF_000966445.2	angulatum	96.7	100	Bifidobacterium angulatum, GT102 - GCF_000966445.2	GCF_000966445.2_ASM96644v2_o_WP_003826822.1 MULTISPECIES: WhiB family transcriptional regulator [Bifidobacterium]	WblE_B. longum NCC2705_o_WP_003835265.1 MULTISPECIES: WhiB family transcriptional regulator [Bifidobacterium]
GCF_000966445.2	angulatum	80.6	99	Bifidobacterium angulatum, GT102 - GCF_000966445.2	GCF_000966445.2_ASM96644v2_o_WP_003826817.1 WhiB family transcriptional regulator [Bifidobacterium angulatum]	WhiB2_B. longum NCC2705_o_WP_007051901.1 WhiB family transcriptional regulator [Bifidobacterium longum]
GCF_000966445.2	angulatum	77.7	99.7	Bifidobacterium angulatum, GT102 - GCF_000966445.2	GCF_000966445.2_ASM96644v2_o_WP_045920726.1 DnaJ domain-containing protein [Bifidobacterium angulatum]	DnaJ_B. breve UCC2003_o_WP_003827989.1 MULTISPECIES: DnaJ domain-containing protein [Bifidobacterium]
GCF_000966445.2	angulatum	66.7	100	Bifidobacterium angulatum, GT102 - GCF_000966445.2	GCF_000966445.2_ASM96644v2_o_WP_045920748.1 nitroreductase family protein [Bifidobacterium angulatum]	H2O2 forming NADPH oxidase (NPOX)_B. longum ATCC15697_o_WP_012578666.1 MULTISPECIES: nitroreductase family protein [Bifidobacterium]
GCF_000966445.2	angulatum	88	99.1	Bifidobacterium angulatum, GT102 - GCF_000966445.2	GCF_000966445.2_ASM96644v2_o_WP_045920783.1 ATP-dependent Clp protease ATP-binding subunit [Bifidobacterium angulatum]	ClpC_B. breve UCC2003_o_WP_003830303.1 ATP-dependent Clp protease ATP-binding subunit [Bifidobacterium breve]
GCF_000966445.2	angulatum	76.5	99.6	Bifidobacterium angulatum, GT102 - GCF_000966445.2	GCF_000966445.2_ASM96644v2_o_WP_045920727.1 nucleotide exchange factor GrpE [Bifidobacterium angulatum]	GrpE_B. breve UCC2003_o_WP_003827988.1 MULTISPECIES: nucleotide exchange factor GrpE [Bifidobacterium]
GCF_000966445.2	angulatum	92.5	96.6	Bifidobacterium angulatum, GT102 - GCF_000966445.2	GCF_000966445.2_ASM96644v2_o_WP_187128117.1 ATP-dependent Clp protease proteolytic subunit [Bifidobacterium angulatum]	ClpP1_B. breve UCC2003_o_WP_003833421.1 ATP-dependent Clp protease proteolytic subunit [Bifidobacterium breve]
GCF_000966445.2	angulatum	64	98.9	Bifidobacterium angulatum, GT102 - GCF_000966445.2	GCF_000966445.2_ASM96644v2_o_WP_045919808.1 coproporphyrinogen III oxidase [Bifidobacterium angulatum]	HemN_B. longum NCC2705_o_WP_008783712.1 radical SAM family heme chaperone HemW [Bifidobacterium longum]
GCF_000966445.2	angulatum	65	100	Bifidobacterium angulatum, GT102 - GCF_000966445.2	GCF_000966445.2_ASM96644v2_o_WP_045919691.1 FAD-binding protein [Bifidobacterium angulatum]	SdhA_B. asteroides PRL2011_o_WP_033511903.1 FAD-dependent oxidoreductase [Bifidobacterium asteroides]
GCF_000966445.2	angulatum	68	100	Bifidobacterium angulatum, GT102 - GCF_000966445.2	GCF_000966445.2_ASM96644v2_o_WP_045920618.1 Hsp20/alpha crystallin family protein [Bifidobacterium angulatum]	Hsp20_B. breve UCC2003_o_WP_015438220.1 Hsp20/alpha crystallin family protein [Bifidobacterium breve]
GCF_000260715.1	animalis	53.9	100	Bifidobacterium animalis subsp. animalis ATCC 25527, ATCC 25527 - GCF_000260715.1	GCF_000260715.1_ASM26071v1_o_WP_014698324.1 nitroreductase family protein [Bifidobacterium animalis]	H2O2 forming NADPH oxidase (NPOX)_B. longum ATCC15697_o_WP_012578666.1 MULTISPECIES: nitroreductase family protein [Bifidobacterium]
GCF_000260715.1	animalis	73.8	100	Bifidobacterium animalis subsp. animalis ATCC 25527, ATCC 25527 - GCF_000260715.1	GCF_000260715.1_ASM26071v1_o_WP_014697706.1 redoxin domain-containing protein [Bifidobacterium animalis]	AhpC_B. longum NCC2705_o_WP_007056578.1 MULTISPECIES: peroxiredoxin [Bifidobacterium]
GCF_000260715.1	animalis	99.3	100	Bifidobacterium animalis subsp. animalis ATCC 25527, ATCC 25527 - GCF_000260715.1	GCF_000260715.1_ASM26071v1_o_WP_014698210.1 F0F1 ATP synthase subunit alpha [Bifidobacterium animalis]	Alpha subunit F1F0 ATPase (atpA)_B. animalis DSM 10140_o_WP_004219176.1 F0F1 ATP synthase subunit alpha [Bifidobacterium animalis]
GCF_000260715.1	animalis	98.5	100	Bifidobacterium animalis subsp. animalis ATCC 25527, ATCC 25527 - GCF_000260715.1	GCF_000260715.1_ASM26071v1_o_WP_014698212.1 F0F1 ATP synthase subunit A [Bifidobacterium animalis]	A subunit F1F0 ATPase (atpB)_B. animalis DSM 10140_o_WP_004219170.1 F0F1 ATP synthase subunit A [Bifidobacterium animalis]
GCF_000260715.1	animalis	96.1	100	Bifidobacterium animalis subsp. animalis ATCC 25527, ATCC 25527 - GCF_000260715.1	GCF_000260715.1_ASM26071v1_o_WP_014698207.1 F0F1 ATP synthase subunit epsilon [Bifidobacterium animalis]	Epsilon subunit F1F0 ATPase (atpC)_B. animalis DSM 10140_o_WP_004219181.1 F0F1 ATP synthase subunit epsilon [Bifidobacterium animalis]
GCF_000260715.1	animalis	98.6	100	Bifidobacterium animalis subsp. animalis ATCC 25527, ATCC 25527 - GCF_000260715.1	GCF_000260715.1_ASM26071v1_o_WP_014698208.1 F0F1 ATP synthase subunit beta [Bifidobacterium animalis]	Beta subunit F1F0 ATPase (atpD)_B. animalis DSM 10140_o_WP_004219179.1 F0F1 ATP synthase subunit beta [Bifidobacterium animalis]
GCF_000260715.1	animalis	100	100	Bifidobacterium animalis subsp. animalis ATCC 25527, ATCC 25527 - GCF_000260715.1	GCF_000260715.1_ASM26071v1_o_WP_004219171.1 MULTISPECIES: ATP synthase F0 subunit C [Bifidobacterium]	C subunit F1F0 ATPase (atpE)_B. animalis DSM 10140_o_WP_004219171.1 MULTISPECIES: ATP synthase F0 subunit C [Bifidobacterium]
GCF_000260715.1	animalis	100	100	Bifidobacterium animalis subsp. animalis ATCC 25527, ATCC 25527 - GCF_000260715.1	GCF_000260715.1_ASM26071v1_o_WP_004219173.1 F0F1 ATP synthase subunit B [Bifidobacterium animalis]	B subunit F1F0 ATPase (atpF)_B. animalis DSM 10140_o_WP_004219173.1 F0F1 ATP synthase subunit B [Bifidobacterium animalis]
GCF_000260715.1	animalis	97.1	100	Bifidobacterium animalis subsp. animalis ATCC 25527, ATCC 25527 - GCF_000260715.1	GCF_000260715.1_ASM26071v1_o_WP_014698209.1 F0F1 ATP synthase subunit gamma [Bifidobacterium animalis]	Gamma subunit F1F0 ATPase (atpG)_B. animalis DSM 10140_o_WP_004219178.1 F0F1 ATP synthase subunit gamma [Bifidobacterium animalis]
GCF_000260715.1	animalis	95.3	100	Bifidobacterium animalis subsp. animalis ATCC 25527, ATCC 25527 - GCF_000260715.1	GCF_000260715.1_ASM26071v1_o_WP_041777049.1 F0F1 ATP synthase subunit delta [Bifidobacterium animalis]	Delta subunit F1F0 ATPase (atpH)_B. animalis DSM 10140_o_WP_004269232.1 F0F1 ATP synthase subunit delta [Bifidobacterium animalis]
GCF_000260715.1	animalis	43.8	82.1	Bifidobacterium animalis subsp. animalis ATCC 25527, ATCC 25527 - GCF_000260715.1	GCF_000260715.1_ASM26071v1_o_WP_014697737.1 peroxiredoxin [Bifidobacterium animalis]	BCP-type thioredoxin peroxidase_B. longum NCC2705_o_WP_011068154.1 MULTISPECIES: peroxiredoxin [Bifidobacterium]
GCF_000260715.1	animalis	99	100	Bifidobacterium animalis subsp. animalis ATCC 25527, ATCC 25527 - GCF_000260715.1	GCF_000260715.1_ASM26071v1_o_WP_014697704.1 choloylglycine hydrolase [Bifidobacterium animalis]	BSH_B. lactis BB-12_o_WP_004217908.1 choloylglycine hydrolase [Bifidobacterium animalis]
GCF_000260715.1	animalis	72.4	98.3	Bifidobacterium animalis subsp. animalis ATCC 25527, ATCC 25527 - GCF_000260715.1	GCF_000260715.1_ASM26071v1_o_WP_014697936.1 helix-turn-helix transcriptional regulator [Bifidobacterium animalis]	ClgR_B. breve UCC2003_o_WP_080562228.1 helix-turn-helix transcriptional regulator [Bifidobacterium breve]
GCF_000260715.1	animalis	82.4	99.9	Bifidobacterium animalis subsp. animalis ATCC 25527, ATCC 25527 - GCF_000260715.1	GCF_000260715.1_ASM26071v1_o_WP_014698246.1 ATP-dependent chaperone ClpB [Bifidobacterium animalis]	ClpB_B. breve UCC2003_o_WP_015439276.1 ATP-dependent chaperone ClpB [Bifidobacterium breve]
GCF_000260715.1	animalis	81.9	99.6	Bifidobacterium animalis subsp. animalis ATCC 25527, ATCC 25527 - GCF_000260715.1	GCF_000260715.1_ASM26071v1_o_WP_014697899.1 ATP-dependent Clp protease proteolytic subunit [Bifidobacterium animalis]	ClpP2_B. breve UCC2003_o_WP_014483863.1 ATP-dependent Clp protease proteolytic subunit [Bifidobacterium breve]
GCF_000260715.1	animalis	63.8	96.9	Bifidobacterium animalis subsp. animalis ATCC 25527, ATCC 25527 - GCF_000260715.1	GCF_000260715.1_ASM26071v1_o_WP_014697898.1 ATP-dependent Clp protease ATP-binding subunit ClpX [Bifidobacterium animalis]	ClpX_B. breve UCC2003_o_WP_003833417.1 ATP-dependent Clp protease ATP-binding subunit ClpX [Bifidobacterium breve]
GCF_000260715.1	animalis	53.5	89.9	Bifidobacterium animalis subsp. animalis ATCC 25527, ATCC 25527 - GCF_000260715.1	GCF_000260715.1_ASM26071v1_o_WP_014697524.1 cold shock domain-containing protein [Bifidobacterium animalis]	CspA_B. breve UCC2003_o_WP_003830292.1 cold-shock protein [Bifidobacterium breve]
GCF_000260715.1	animalis	76	100	Bifidobacterium animalis subsp. animalis ATCC 25527, ATCC 25527 - GCF_000260715.1	GCF_000260715.1_ASM26071v1_o_WP_014697529.1 cold shock domain-containing protein [Bifidobacterium animalis]	CspB_B. breve UCC2003_o_WP_003830298.1 cold shock domain-containing protein [Bifidobacterium breve]
GCF_000260715.1	animalis	60.7	99.7	Bifidobacterium animalis subsp. animalis ATCC 25527, ATCC 25527 - GCF_000260715.1	GCF_000260715.1_ASM26071v1_o_WP_014697682.1 molecular chaperone DnaJ [Bifidobacterium animalis]	DnaJ2_B. breve UCC2003_o_WP_015438803.1 molecular chaperone DnaJ [Bifidobacterium breve]
GCF_000260715.1	animalis	89.6	100	Bifidobacterium animalis subsp. animalis ATCC 25527, ATCC 25527 - GCF_000260715.1	GCF_000260715.1_ASM26071v1_o_WP_014698306.1 molecular chaperone DnaK [Bifidobacterium animalis]	DnaK_B. breve UCC2003_o_WP_014483299.1 MULTISPECIES: molecular chaperone DnaK [Bifidobacterium]
GCF_000260715.1	animalis	74.1	99.4	Bifidobacterium animalis subsp. animalis ATCC 25527, ATCC 25527 - GCF_000260715.1	GCF_000260715.1_ASM26071v1_o_WP_014696994.1 DNA starvation/stationary phase protection protein [Bifidobacterium animalis]	DPS_B. longum BBMN68_o_WP_007051742.1 MULTISPECIES: DNA starvation/stationary phase protection protein [Terrabacteria group]
GCF_000260715.1	animalis	88	99.3	Bifidobacterium animalis subsp. animalis ATCC 25527, ATCC 25527 - GCF_000260715.1	GCF_000260715.1_ASM26071v1_o_WP_014698214.1 formyl-CoA transferase [Bifidobacterium animalis]	Formyl-CoA transferase_B. dentium Bd1_o_WP_012902505.1 formyl-CoA transferase [Bifidobacterium dentium]
GCF_000260715.1	animalis	63.4	99.8	Bifidobacterium animalis subsp. animalis ATCC 25527, ATCC 25527 - GCF_000260715.1	GCF_000260715.1_ASM26071v1_o_WP_041777043.1 gamma-glutamylcysteine synthetase [Bifidobacterium animalis]	Glutamate-cysteine ligase_B. longum BBMN68_o_WP_013410698.1 gamma-glutamylcysteine synthetase [Bifidobacterium longum]
GCF_000260715.1	animalis	89.8	100	Bifidobacterium animalis subsp. animalis ATCC 25527, ATCC 25527 - GCF_000260715.1	GCF_000260715.1_ASM26071v1_o_WP_004218937.1 chaperonin GroEL [Bifidobacterium animalis]	GroEL_B. breve UCC2003_o_WP_003830293.1 MULTISPECIES: chaperonin GroEL [Bifidobacterium]
GCF_000260715.1	animalis	87.5	99	Bifidobacterium animalis subsp. animalis ATCC 25527, ATCC 25527 - GCF_000260715.1	GCF_000260715.1_ASM26071v1_o_WP_014697286.1 co-chaperone GroES [Bifidobacterium animalis]	GroES_B. breve UCC2003_o_WP_003829844.1 MULTISPECIES: co-chaperone GroES [Bifidobacterium]
GCF_000260715.1	animalis	55.9	99.7	Bifidobacterium animalis subsp. animalis ATCC 25527, ATCC 25527 - GCF_000260715.1	GCF_000260715.1_ASM26071v1_o_WP_014697683.1 heat-inducible transcriptional repressor HrcA [Bifidobacterium animalis]	HrcA_B. breve UCC2003_o_WP_015438802.1 heat-inducible transcriptional repressor HrcA [Bifidobacterium breve]
GCF_000260715.1	animalis	53.4	99	Bifidobacterium animalis subsp. animalis ATCC 25527, ATCC 25527 - GCF_000260715.1	GCF_000260715.1_ASM26071v1_o_WP_041777179.1 helix-turn-helix transcriptional regulator [Bifidobacterium animalis]	HspR_B. breve UCC2003_o_WP_003827990.1 MULTISPECIES: helix-turn-helix transcriptional regulator [Bifidobacterium]
GCF_000260715.1	animalis	56.7	90.2	Bifidobacterium animalis subsp. animalis ATCC 25527, ATCC 25527 - GCF_000260715.1	GCF_000260715.1_ASM26071v1_o_WP_014697036.1 trypsin-like peptidase domain-containing protein [Bifidobacterium animalis]	HtrA_B. longum NCC2705_o_WP_011068543.1 trypsin-like peptidase domain-containing protein [Bifidobacterium longum]
GCF_000260715.1	animalis	65.4	98.3	Bifidobacterium animalis subsp. animalis ATCC 25527, ATCC 25527 - GCF_000260715.1	GCF_000260715.1_ASM26071v1_o_WP_014698013.1 transcriptional repressor LexA [Bifidobacterium animalis]	LexA_B. breve UCC2003_o_WP_003830434.1 transcriptional repressor LexA [Bifidobacterium breve]
GCF_000260715.1	animalis	60.6	97.8	Bifidobacterium animalis subsp. animalis ATCC 25527, ATCC 25527 - GCF_000260715.1	GCF_000260715.1_ASM26071v1_o_WP_014697868.1 peptide-methionine (R)-S-oxide reductase MsrB [Bifidobacterium animalis]	MsrAB_B. longum NCC2705_o_WP_162899813.1 peptide-methionine (R)-S-oxide reductase MsrB [Bifidobacterium longum]
GCF_000260715.1	animalis	71	99.8	Bifidobacterium animalis subsp. animalis ATCC 25527, ATCC 25527 - GCF_000260715.1	GCF_000260715.1_ASM26071v1_o_WP_014697179.1 FAD-dependent oxidoreductase [Bifidobacterium animalis]	NADH oxidase (NOX) _B. longum NCC2705_o_WP_011068710.1 FAD-dependent oxidoreductase [Bifidobacterium longum]
GCF_000260715.1	animalis	68.4	100	Bifidobacterium animalis subsp. animalis ATCC 25527, ATCC 25527 - GCF_000260715.1	GCF_000260715.1_ASM26071v1_o_WP_014697346.1 oleate hydratase [Bifidobacterium animalis]	Oleate hydratase_B. breve NCFB 2258_o_WP_015438992.1 oleate hydratase [Bifidobacterium breve]
GCF_000260715.1	animalis	78.4	98.3	Bifidobacterium animalis subsp. animalis ATCC 25527, ATCC 25527 - GCF_000260715.1	GCF_000260715.1_ASM26071v1_o_WP_014698219.1 oxalyl-CoA decarboxylase [Bifidobacterium animalis]	Oxalyl-CoA decarboxylase_B. dentium Bd1_o_WP_003838690.1 oxalyl-CoA decarboxylase [Bifidobacterium dentium]
GCF_000260715.1	animalis	77.9	99.6	Bifidobacterium animalis subsp. animalis ATCC 25527, ATCC 25527 - GCF_000260715.1	GCF_000260715.1_ASM26071v1_o_WP_014697989.1 aminopeptidase P family protein [Bifidobacterium animalis]	PePp_B. longum BBMN68_o_WP_007052570.1 aminopeptidase P family protein [Bifidobacterium longum]
GCF_000260715.1	animalis	90.2	99.9	Bifidobacterium animalis subsp. animalis ATCC 25527, ATCC 25527 - GCF_000260715.1	GCF_000260715.1_ASM26071v1_o_WP_014697141.1 RNA degradosome polyphosphate kinase [Bifidobacterium animalis]	PPK1_B. scardovii JCM 12489_o_WP_033519427.1 RNA degradosome polyphosphate kinase [Bifidobacterium scardovii]
GCF_000260715.1	animalis	79.7	97.2	Bifidobacterium animalis subsp. animalis ATCC 25527, ATCC 25527 - GCF_000260715.1	GCF_000260715.1_ASM26071v1_o_WP_014697724.1 dihydroorotate dehydrogenase [Bifidobacterium animalis]	PyrDb_B. bifidum ATCC29521_o_WP_021648026.1 dihydroorotate dehydrogenase [Bifidobacterium bifidum]
GCF_000260715.1	animalis	61.3	97.5	Bifidobacterium animalis subsp. animalis ATCC 25527, ATCC 25527 - GCF_000260715.1	GCF_000260715.1_ASM26071v1_o_WP_014697725.1 dihydroorotate dehydrogenase electron transfer subunit [Bifidobacterium animalis]	PyrK_B. bifidum ATCC29521_o_WP_003813104.1 dihydroorotate dehydrogenase electron transfer subunit [Bifidobacterium bifidum]
GCF_000260715.1	animalis	79.3	99.5	Bifidobacterium animalis subsp. animalis ATCC 25527, ATCC 25527 - GCF_000260715.1	GCF_000260715.1_ASM26071v1_o_WP_014697932.1 ribosome-associated translation inhibitor RaiA [Bifidobacterium animalis]	RaiA_B. longum BBMN68_o_WP_007054480.1 ribosome-associated translation inhibitor RaiA [Bifidobacterium longum]
GCF_000260715.1	animalis	76.6	95.9	Bifidobacterium animalis subsp. animalis ATCC 25527, ATCC 25527 - GCF_000260715.1	GCF_000260715.1_ASM26071v1_o_WP_014697934.1 recombinase RecA [Bifidobacterium animalis]	RecA_B. breve UCC2003_o_WP_015438912.1 recombinase RecA [Bifidobacterium breve]
GCF_000260715.1	animalis	49.5	99	Bifidobacterium animalis subsp. animalis ATCC 25527, ATCC 25527 - GCF_000260715.1	GCF_000260715.1_ASM26071v1_o_WP_014697933.1 regulatory protein RecX [Bifidobacterium animalis]	RecX_B. breve UCC2003_o_WP_015438911.1 RecX family transcriptional regulator [Bifidobacterium breve]
GCF_000260715.1	animalis	74.1	100	Bifidobacterium animalis subsp. animalis ATCC 25527, ATCC 25527 - GCF_000260715.1	GCF_000260715.1_ASM26071v1_o_WP_080571638.1 RNA polymerase sigma factor [Bifidobacterium animalis]	HrdB_B. breve UCC2003_o_WP_015438903.1 RNA polymerase sigma factor [Bifidobacterium breve]
GCF_000260715.1	animalis	75.8	86.6	Bifidobacterium animalis subsp. animalis ATCC 25527, ATCC 25527 - GCF_000260715.1	GCF_000260715.1_ASM26071v1_o_WP_004218690.1 MULTISPECIES: sigma-70 family RNA polymerase sigma factor [Bifidobacterium]	RpoE_1_B. breve UCC2003_o_WP_038426821.1 sigma-70 family RNA polymerase sigma factor [Bifidobacterium breve]
GCF_000260715.1	animalis	44.3	100	Bifidobacterium animalis subsp. animalis ATCC 25527, ATCC 25527 - GCF_000260715.1	GCF_000260715.1_ASM26071v1_o_WP_014697893.1 4Fe-4S dicluster domain-containing protein [Bifidobacterium animalis]	SdhB_B. asteroides PRL2011_o_WP_033511913.1 4Fe-4S dicluster domain-containing protein [Bifidobacterium asteroides]
GCF_000260715.1	animalis	58.9	98.2	Bifidobacterium animalis subsp. animalis ATCC 25527, ATCC 25527 - GCF_000260715.1	GCF_000260715.1_ASM26071v1_o_WP_014698363.1 thioredoxin-disulfide reductase [Bifidobacterium animalis]	Thioredoxin reductase_B. longum NCC2705_o_WP_012472072.1 thioredoxin-disulfide reductase [Bifidobacterium longum]
GCF_000260715.1	animalis	58.5	99.4	Bifidobacterium animalis subsp. animalis ATCC 25527, ATCC 25527 - GCF_000260715.1	GCF_000260715.1_ASM26071v1_o_WP_014697707.1 FAD-dependent oxidoreductase [Bifidobacterium animalis]	TrxR Thioredoxin reductase (next to AhpC)_B. longum NCC2705_o_WP_007056574.1 FAD-dependent oxidoreductase [Bifidobacterium longum]
GCF_000260715.1	animalis	59.4	98.1	Bifidobacterium animalis subsp. animalis ATCC 25527, ATCC 25527 - GCF_000260715.1	GCF_000260715.1_ASM26071v1_o_WP_014697532.1 universal stress protein [Bifidobacterium animalis]	UspA_(next to clpC gene)_B. breve UCC2003_o_WP_014483540.1 universal stress protein [Bifidobacterium breve]
GCF_000260715.1	animalis	73.7	98.8	Bifidobacterium animalis subsp. animalis ATCC 25527, ATCC 25527 - GCF_000260715.1	GCF_000260715.1_ASM26071v1_o_WP_014697354.1 universal stress protein [Bifidobacterium animalis]	UspA_2_B. breve UCC2003_o_WP_014484218.1 universal stress protein [Bifidobacterium breve]
GCF_000260715.1	animalis	97.8	100	Bifidobacterium animalis subsp. animalis ATCC 25527, ATCC 25527 - GCF_000260715.1	GCF_000260715.1_ASM26071v1_o_WP_004217727.1 WhiB family transcriptional regulator [Bifidobacterium animalis]	WblE_B. longum NCC2705_o_WP_003835265.1 MULTISPECIES: WhiB family transcriptional regulator [Bifidobacterium]
GCF_000260715.1	animalis	70.6	100	Bifidobacterium animalis subsp. animalis ATCC 25527, ATCC 25527 - GCF_000260715.1	GCF_000260715.1_ASM26071v1_o_WP_014698305.1 nucleotide exchange factor GrpE [Bifidobacterium animalis]	GrpE_B. breve UCC2003_o_WP_003827988.1 MULTISPECIES: nucleotide exchange factor GrpE [Bifidobacterium]
GCF_000260715.1	animalis	88.6	98.5	Bifidobacterium animalis subsp. animalis ATCC 25527, ATCC 25527 - GCF_000260715.1	GCF_000260715.1_ASM26071v1_o_WP_004218154.1 ATP-dependent Clp protease ATP-binding subunit [Bifidobacterium animalis]	ClpC_B. breve UCC2003_o_WP_003830303.1 ATP-dependent Clp protease ATP-binding subunit [Bifidobacterium breve]
GCF_000260715.1	animalis	65.8	99.7	Bifidobacterium animalis subsp. animalis ATCC 25527, ATCC 25527 - GCF_000260715.1	GCF_000260715.1_ASM26071v1_o_WP_014698304.1 DnaJ domain-containing protein [Bifidobacterium animalis]	DnaJ_B. breve UCC2003_o_WP_003827989.1 MULTISPECIES: DnaJ domain-containing protein [Bifidobacterium]
GCF_000260715.1	animalis	60.5	100	Bifidobacterium animalis subsp. animalis ATCC 25527, ATCC 25527 - GCF_000260715.1	GCF_000260715.1_ASM26071v1_o_WP_014697892.1 FAD-binding protein [Bifidobacterium animalis]	SdhA_B. asteroides PRL2011_o_WP_033511903.1 FAD-dependent oxidoreductase [Bifidobacterium asteroides]
GCF_000260715.1	animalis	57.9	99.4	Bifidobacterium animalis subsp. animalis ATCC 25527, ATCC 25527 - GCF_000260715.1	GCF_000260715.1_ASM26071v1_o_WP_014697741.1 coproporphyrinogen III oxidase [Bifidobacterium animalis]	HemN_B. longum NCC2705_o_WP_008783712.1 radical SAM family heme chaperone HemW [Bifidobacterium longum]
GCF_000260715.1	animalis	87.7	94.2	Bifidobacterium animalis subsp. animalis ATCC 25527, ATCC 25527 - GCF_000260715.1	GCF_000260715.1_ASM26071v1_o_WP_041777024.1 ATP-dependent Clp protease proteolytic subunit [Bifidobacterium animalis]	ClpP1_B. breve UCC2003_o_WP_003833421.1 ATP-dependent Clp protease proteolytic subunit [Bifidobacterium breve]
GCF_003671995.1	animalis	53.9	100	Bifidobacterium animalis subsp. animalis, CNCM I-4602 - GCF_003671995.1	GCF_003671995.1_ASM367199v1_o_WP_014698324.1 nitroreductase family protein [Bifidobacterium animalis]	H2O2 forming NADPH oxidase (NPOX)_B. longum ATCC15697_o_WP_012578666.1 MULTISPECIES: nitroreductase family protein [Bifidobacterium]
GCF_003671995.1	animalis	73.8	100	Bifidobacterium animalis subsp. animalis, CNCM I-4602 - GCF_003671995.1	GCF_003671995.1_ASM367199v1_o_WP_014697706.1 redoxin domain-containing protein [Bifidobacterium animalis]	AhpC_B. longum NCC2705_o_WP_007056578.1 MULTISPECIES: peroxiredoxin [Bifidobacterium]
GCF_003671995.1	animalis	99.3	100	Bifidobacterium animalis subsp. animalis, CNCM I-4602 - GCF_003671995.1	GCF_003671995.1_ASM367199v1_o_WP_014698210.1 F0F1 ATP synthase subunit alpha [Bifidobacterium animalis]	Alpha subunit F1F0 ATPase (atpA)_B. animalis DSM 10140_o_WP_004219176.1 F0F1 ATP synthase subunit alpha [Bifidobacterium animalis]
GCF_003671995.1	animalis	98.5	100	Bifidobacterium animalis subsp. animalis, CNCM I-4602 - GCF_003671995.1	GCF_003671995.1_ASM367199v1_o_WP_014698212.1 F0F1 ATP synthase subunit A [Bifidobacterium animalis]	A subunit F1F0 ATPase (atpB)_B. animalis DSM 10140_o_WP_004219170.1 F0F1 ATP synthase subunit A [Bifidobacterium animalis]
GCF_003671995.1	animalis	96.1	100	Bifidobacterium animalis subsp. animalis, CNCM I-4602 - GCF_003671995.1	GCF_003671995.1_ASM367199v1_o_WP_014698207.1 F0F1 ATP synthase subunit epsilon [Bifidobacterium animalis]	Epsilon subunit F1F0 ATPase (atpC)_B. animalis DSM 10140_o_WP_004219181.1 F0F1 ATP synthase subunit epsilon [Bifidobacterium animalis]
GCF_003671995.1	animalis	98.6	100	Bifidobacterium animalis subsp. animalis, CNCM I-4602 - GCF_003671995.1	GCF_003671995.1_ASM367199v1_o_WP_014698208.1 F0F1 ATP synthase subunit beta [Bifidobacterium animalis]	Beta subunit F1F0 ATPase (atpD)_B. animalis DSM 10140_o_WP_004219179.1 F0F1 ATP synthase subunit beta [Bifidobacterium animalis]
GCF_003671995.1	animalis	100	100	Bifidobacterium animalis subsp. animalis, CNCM I-4602 - GCF_003671995.1	GCF_003671995.1_ASM367199v1_o_WP_004219171.1 MULTISPECIES: ATP synthase F0 subunit C [Bifidobacterium]	C subunit F1F0 ATPase (atpE)_B. animalis DSM 10140_o_WP_004219171.1 MULTISPECIES: ATP synthase F0 subunit C [Bifidobacterium]
GCF_003671995.1	animalis	100	100	Bifidobacterium animalis subsp. animalis, CNCM I-4602 - GCF_003671995.1	GCF_003671995.1_ASM367199v1_o_WP_004219173.1 F0F1 ATP synthase subunit B [Bifidobacterium animalis]	B subunit F1F0 ATPase (atpF)_B. animalis DSM 10140_o_WP_004219173.1 F0F1 ATP synthase subunit B [Bifidobacterium animalis]
GCF_003671995.1	animalis	97.1	100	Bifidobacterium animalis subsp. animalis, CNCM I-4602 - GCF_003671995.1	GCF_003671995.1_ASM367199v1_o_WP_014698209.1 F0F1 ATP synthase subunit gamma [Bifidobacterium animalis]	Gamma subunit F1F0 ATPase (atpG)_B. animalis DSM 10140_o_WP_004219178.1 F0F1 ATP synthase subunit gamma [Bifidobacterium animalis]
GCF_003671995.1	animalis	95.3	100	Bifidobacterium animalis subsp. animalis, CNCM I-4602 - GCF_003671995.1	GCF_003671995.1_ASM367199v1_o_WP_041777049.1 F0F1 ATP synthase subunit delta [Bifidobacterium animalis]	Delta subunit F1F0 ATPase (atpH)_B. animalis DSM 10140_o_WP_004269232.1 F0F1 ATP synthase subunit delta [Bifidobacterium animalis]
GCF_003671995.1	animalis	43.8	82.1	Bifidobacterium animalis subsp. animalis, CNCM I-4602 - GCF_003671995.1	GCF_003671995.1_ASM367199v1_o_WP_014697737.1 peroxiredoxin [Bifidobacterium animalis]	BCP-type thioredoxin peroxidase_B. longum NCC2705_o_WP_011068154.1 MULTISPECIES: peroxiredoxin [Bifidobacterium]
GCF_003671995.1	animalis	99	100	Bifidobacterium animalis subsp. animalis, CNCM I-4602 - GCF_003671995.1	GCF_003671995.1_ASM367199v1_o_WP_014697704.1 choloylglycine hydrolase [Bifidobacterium animalis]	BSH_B. lactis BB-12_o_WP_004217908.1 choloylglycine hydrolase [Bifidobacterium animalis]
GCF_003671995.1	animalis	72.4	98.3	Bifidobacterium animalis subsp. animalis, CNCM I-4602 - GCF_003671995.1	GCF_003671995.1_ASM367199v1_o_WP_014697936.1 helix-turn-helix transcriptional regulator [Bifidobacterium animalis]	ClgR_B. breve UCC2003_o_WP_080562228.1 helix-turn-helix transcriptional regulator [Bifidobacterium breve]
GCF_003671995.1	animalis	82.4	99.9	Bifidobacterium animalis subsp. animalis, CNCM I-4602 - GCF_003671995.1	GCF_003671995.1_ASM367199v1_o_WP_014698246.1 ATP-dependent chaperone ClpB [Bifidobacterium animalis]	ClpB_B. breve UCC2003_o_WP_015439276.1 ATP-dependent chaperone ClpB [Bifidobacterium breve]
GCF_003671995.1	animalis	81.9	99.6	Bifidobacterium animalis subsp. animalis, CNCM I-4602 - GCF_003671995.1	GCF_003671995.1_ASM367199v1_o_WP_014697899.1 ATP-dependent Clp protease proteolytic subunit [Bifidobacterium animalis]	ClpP2_B. breve UCC2003_o_WP_014483863.1 ATP-dependent Clp protease proteolytic subunit [Bifidobacterium breve]
GCF_003671995.1	animalis	63.8	96.9	Bifidobacterium animalis subsp. animalis, CNCM I-4602 - GCF_003671995.1	GCF_003671995.1_ASM367199v1_o_WP_014697898.1 ATP-dependent Clp protease ATP-binding subunit ClpX [Bifidobacterium animalis]	ClpX_B. breve UCC2003_o_WP_003833417.1 ATP-dependent Clp protease ATP-binding subunit ClpX [Bifidobacterium breve]
GCF_003671995.1	animalis	53.5	89.9	Bifidobacterium animalis subsp. animalis, CNCM I-4602 - GCF_003671995.1	GCF_003671995.1_ASM367199v1_o_WP_014697524.1 cold shock domain-containing protein [Bifidobacterium animalis]	CspA_B. breve UCC2003_o_WP_003830292.1 cold-shock protein [Bifidobacterium breve]
GCF_003671995.1	animalis	76	100	Bifidobacterium animalis subsp. animalis, CNCM I-4602 - GCF_003671995.1	GCF_003671995.1_ASM367199v1_o_WP_014697529.1 cold shock domain-containing protein [Bifidobacterium animalis]	CspB_B. breve UCC2003_o_WP_003830298.1 cold shock domain-containing protein [Bifidobacterium breve]
GCF_003671995.1	animalis	60.7	99.7	Bifidobacterium animalis subsp. animalis, CNCM I-4602 - GCF_003671995.1	GCF_003671995.1_ASM367199v1_o_WP_014697682.1 molecular chaperone DnaJ [Bifidobacterium animalis]	DnaJ2_B. breve UCC2003_o_WP_015438803.1 molecular chaperone DnaJ [Bifidobacterium breve]
GCF_003671995.1	animalis	89.6	100	Bifidobacterium animalis subsp. animalis, CNCM I-4602 - GCF_003671995.1	GCF_003671995.1_ASM367199v1_o_WP_014698306.1 molecular chaperone DnaK [Bifidobacterium animalis]	DnaK_B. breve UCC2003_o_WP_014483299.1 MULTISPECIES: molecular chaperone DnaK [Bifidobacterium]
GCF_003671995.1	animalis	74.1	99.4	Bifidobacterium animalis subsp. animalis, CNCM I-4602 - GCF_003671995.1	GCF_003671995.1_ASM367199v1_o_WP_014696994.1 DNA starvation/stationary phase protection protein [Bifidobacterium animalis]	DPS_B. longum BBMN68_o_WP_007051742.1 MULTISPECIES: DNA starvation/stationary phase protection protein [Terrabacteria group]
GCF_003671995.1	animalis	88	99.3	Bifidobacterium animalis subsp. animalis, CNCM I-4602 - GCF_003671995.1	GCF_003671995.1_ASM367199v1_o_WP_014698214.1 formyl-CoA transferase [Bifidobacterium animalis]	Formyl-CoA transferase_B. dentium Bd1_o_WP_012902505.1 formyl-CoA transferase [Bifidobacterium dentium]
GCF_003671995.1	animalis	63.4	99.8	Bifidobacterium animalis subsp. animalis, CNCM I-4602 - GCF_003671995.1	GCF_003671995.1_ASM367199v1_o_WP_041777043.1 gamma-glutamylcysteine synthetase [Bifidobacterium animalis]	Glutamate-cysteine ligase_B. longum BBMN68_o_WP_013410698.1 gamma-glutamylcysteine synthetase [Bifidobacterium longum]
GCF_003671995.1	animalis	89.8	100	Bifidobacterium animalis subsp. animalis, CNCM I-4602 - GCF_003671995.1	GCF_003671995.1_ASM367199v1_o_WP_004218937.1 chaperonin GroEL [Bifidobacterium animalis]	GroEL_B. breve UCC2003_o_WP_003830293.1 MULTISPECIES: chaperonin GroEL [Bifidobacterium]
GCF_003671995.1	animalis	87.5	99	Bifidobacterium animalis subsp. animalis, CNCM I-4602 - GCF_003671995.1	GCF_003671995.1_ASM367199v1_o_WP_014697286.1 co-chaperone GroES [Bifidobacterium animalis]	GroES_B. breve UCC2003_o_WP_003829844.1 MULTISPECIES: co-chaperone GroES [Bifidobacterium]
GCF_003671995.1	animalis	55.9	99.7	Bifidobacterium animalis subsp. animalis, CNCM I-4602 - GCF_003671995.1	GCF_003671995.1_ASM367199v1_o_WP_014697683.1 heat-inducible transcriptional repressor HrcA [Bifidobacterium animalis]	HrcA_B. breve UCC2003_o_WP_015438802.1 heat-inducible transcriptional repressor HrcA [Bifidobacterium breve]
GCF_003671995.1	animalis	53.4	99	Bifidobacterium animalis subsp. animalis, CNCM I-4602 - GCF_003671995.1	GCF_003671995.1_ASM367199v1_o_WP_041777179.1 helix-turn-helix transcriptional regulator [Bifidobacterium animalis]	HspR_B. breve UCC2003_o_WP_003827990.1 MULTISPECIES: helix-turn-helix transcriptional regulator [Bifidobacterium]
GCF_003671995.1	animalis	56.7	90.2	Bifidobacterium animalis subsp. animalis, CNCM I-4602 - GCF_003671995.1	GCF_003671995.1_ASM367199v1_o_WP_014697036.1 trypsin-like peptidase domain-containing protein [Bifidobacterium animalis]	HtrA_B. longum NCC2705_o_WP_011068543.1 trypsin-like peptidase domain-containing protein [Bifidobacterium longum]
GCF_003671995.1	animalis	65.4	98.3	Bifidobacterium animalis subsp. animalis, CNCM I-4602 - GCF_003671995.1	GCF_003671995.1_ASM367199v1_o_WP_014698013.1 transcriptional repressor LexA [Bifidobacterium animalis]	LexA_B. breve UCC2003_o_WP_003830434.1 transcriptional repressor LexA [Bifidobacterium breve]
GCF_003671995.1	animalis	60.6	97.8	Bifidobacterium animalis subsp. animalis, CNCM I-4602 - GCF_003671995.1	GCF_003671995.1_ASM367199v1_o_WP_014697868.1 peptide-methionine (R)-S-oxide reductase MsrB [Bifidobacterium animalis]	MsrAB_B. longum NCC2705_o_WP_162899813.1 peptide-methionine (R)-S-oxide reductase MsrB [Bifidobacterium longum]
GCF_003671995.1	animalis	71	99.8	Bifidobacterium animalis subsp. animalis, CNCM I-4602 - GCF_003671995.1	GCF_003671995.1_ASM367199v1_o_WP_014697179.1 FAD-dependent oxidoreductase [Bifidobacterium animalis]	NADH oxidase (NOX) _B. longum NCC2705_o_WP_011068710.1 FAD-dependent oxidoreductase [Bifidobacterium longum]
GCF_003671995.1	animalis	68.4	100	Bifidobacterium animalis subsp. animalis, CNCM I-4602 - GCF_003671995.1	GCF_003671995.1_ASM367199v1_o_WP_014697346.1 oleate hydratase [Bifidobacterium animalis]	Oleate hydratase_B. breve NCFB 2258_o_WP_015438992.1 oleate hydratase [Bifidobacterium breve]
GCF_003671995.1	animalis	78.4	98.3	Bifidobacterium animalis subsp. animalis, CNCM I-4602 - GCF_003671995.1	GCF_003671995.1_ASM367199v1_o_WP_014698219.1 oxalyl-CoA decarboxylase [Bifidobacterium animalis]	Oxalyl-CoA decarboxylase_B. dentium Bd1_o_WP_003838690.1 oxalyl-CoA decarboxylase [Bifidobacterium dentium]
GCF_003671995.1	animalis	77.9	99.6	Bifidobacterium animalis subsp. animalis, CNCM I-4602 - GCF_003671995.1	GCF_003671995.1_ASM367199v1_o_WP_014697989.1 aminopeptidase P family protein [Bifidobacterium animalis]	PePp_B. longum BBMN68_o_WP_007052570.1 aminopeptidase P family protein [Bifidobacterium longum]
GCF_003671995.1	animalis	90.2	99.9	Bifidobacterium animalis subsp. animalis, CNCM I-4602 - GCF_003671995.1	GCF_003671995.1_ASM367199v1_o_WP_014697141.1 RNA degradosome polyphosphate kinase [Bifidobacterium animalis]	PPK1_B. scardovii JCM 12489_o_WP_033519427.1 RNA degradosome polyphosphate kinase [Bifidobacterium scardovii]
GCF_003671995.1	animalis	79.7	97.2	Bifidobacterium animalis subsp. animalis, CNCM I-4602 - GCF_003671995.1	GCF_003671995.1_ASM367199v1_o_WP_014697724.1 dihydroorotate dehydrogenase [Bifidobacterium animalis]	PyrDb_B. bifidum ATCC29521_o_WP_021648026.1 dihydroorotate dehydrogenase [Bifidobacterium bifidum]
GCF_003671995.1	animalis	61.3	97.5	Bifidobacterium animalis subsp. animalis, CNCM I-4602 - GCF_003671995.1	GCF_003671995.1_ASM367199v1_o_WP_014697725.1 dihydroorotate dehydrogenase electron transfer subunit [Bifidobacterium animalis]	PyrK_B. bifidum ATCC29521_o_WP_003813104.1 dihydroorotate dehydrogenase electron transfer subunit [Bifidobacterium bifidum]
GCF_003671995.1	animalis	79.3	99.5	Bifidobacterium animalis subsp. animalis, CNCM I-4602 - GCF_003671995.1	GCF_003671995.1_ASM367199v1_o_WP_014697932.1 ribosome-associated translation inhibitor RaiA [Bifidobacterium animalis]	RaiA_B. longum BBMN68_o_WP_007054480.1 ribosome-associated translation inhibitor RaiA [Bifidobacterium longum]
GCF_003671995.1	animalis	76.6	95.9	Bifidobacterium animalis subsp. animalis, CNCM I-4602 - GCF_003671995.1	GCF_003671995.1_ASM367199v1_o_WP_014697934.1 recombinase RecA [Bifidobacterium animalis]	RecA_B. breve UCC2003_o_WP_015438912.1 recombinase RecA [Bifidobacterium breve]
GCF_003671995.1	animalis	49.5	99	Bifidobacterium animalis subsp. animalis, CNCM I-4602 - GCF_003671995.1	GCF_003671995.1_ASM367199v1_o_WP_014697933.1 regulatory protein RecX [Bifidobacterium animalis]	RecX_B. breve UCC2003_o_WP_015438911.1 RecX family transcriptional regulator [Bifidobacterium breve]
GCF_003671995.1	animalis	74.1	100	Bifidobacterium animalis subsp. animalis, CNCM I-4602 - GCF_003671995.1	GCF_003671995.1_ASM367199v1_o_WP_080571638.1 RNA polymerase sigma factor [Bifidobacterium animalis]	HrdB_B. breve UCC2003_o_WP_015438903.1 RNA polymerase sigma factor [Bifidobacterium breve]
GCF_003671995.1	animalis	75.8	86.6	Bifidobacterium animalis subsp. animalis, CNCM I-4602 - GCF_003671995.1	GCF_003671995.1_ASM367199v1_o_WP_004218690.1 MULTISPECIES: sigma-70 family RNA polymerase sigma factor [Bifidobacterium]	RpoE_1_B. breve UCC2003_o_WP_038426821.1 sigma-70 family RNA polymerase sigma factor [Bifidobacterium breve]
GCF_003671995.1	animalis	44.3	100	Bifidobacterium animalis subsp. animalis, CNCM I-4602 - GCF_003671995.1	GCF_003671995.1_ASM367199v1_o_WP_014697893.1 4Fe-4S dicluster domain-containing protein [Bifidobacterium animalis]	SdhB_B. asteroides PRL2011_o_WP_033511913.1 4Fe-4S dicluster domain-containing protein [Bifidobacterium asteroides]
GCF_003671995.1	animalis	58.9	98.2	Bifidobacterium animalis subsp. animalis, CNCM I-4602 - GCF_003671995.1	GCF_003671995.1_ASM367199v1_o_WP_014698363.1 thioredoxin-disulfide reductase [Bifidobacterium animalis]	Thioredoxin reductase_B. longum NCC2705_o_WP_012472072.1 thioredoxin-disulfide reductase [Bifidobacterium longum]
GCF_003671995.1	animalis	58.5	99.4	Bifidobacterium animalis subsp. animalis, CNCM I-4602 - GCF_003671995.1	GCF_003671995.1_ASM367199v1_o_WP_014697707.1 FAD-dependent oxidoreductase [Bifidobacterium animalis]	TrxR Thioredoxin reductase (next to AhpC)_B. longum NCC2705_o_WP_007056574.1 FAD-dependent oxidoreductase [Bifidobacterium longum]
GCF_003671995.1	animalis	59.4	98.1	Bifidobacterium animalis subsp. animalis, CNCM I-4602 - GCF_003671995.1	GCF_003671995.1_ASM367199v1_o_WP_014697532.1 universal stress protein [Bifidobacterium animalis]	UspA_(next to clpC gene)_B. breve UCC2003_o_WP_014483540.1 universal stress protein [Bifidobacterium breve]
GCF_003671995.1	animalis	73.7	98.8	Bifidobacterium animalis subsp. animalis, CNCM I-4602 - GCF_003671995.1	GCF_003671995.1_ASM367199v1_o_WP_014697354.1 universal stress protein [Bifidobacterium animalis]	UspA_2_B. breve UCC2003_o_WP_014484218.1 universal stress protein [Bifidobacterium breve]
GCF_003671995.1	animalis	92.4	100	Bifidobacterium animalis subsp. animalis, CNCM I-4602 - GCF_003671995.1	GCF_003671995.1_ASM367199v1_o_WP_042986945.1 WhiB family transcriptional regulator [Bifidobacterium animalis]	WblE_B. longum NCC2705_o_WP_003835265.1 MULTISPECIES: WhiB family transcriptional regulator [Bifidobacterium]
GCF_003671995.1	animalis	65.8	99.7	Bifidobacterium animalis subsp. animalis, CNCM I-4602 - GCF_003671995.1	GCF_003671995.1_ASM367199v1_o_WP_014698304.1 DnaJ domain-containing protein [Bifidobacterium animalis]	DnaJ_B. breve UCC2003_o_WP_003827989.1 MULTISPECIES: DnaJ domain-containing protein [Bifidobacterium]
GCF_003671995.1	animalis	88.6	98.5	Bifidobacterium animalis subsp. animalis, CNCM I-4602 - GCF_003671995.1	GCF_003671995.1_ASM367199v1_o_WP_004218154.1 ATP-dependent Clp protease ATP-binding subunit [Bifidobacterium animalis]	ClpC_B. breve UCC2003_o_WP_003830303.1 ATP-dependent Clp protease ATP-binding subunit [Bifidobacterium breve]
GCF_003671995.1	animalis	70.6	100	Bifidobacterium animalis subsp. animalis, CNCM I-4602 - GCF_003671995.1	GCF_003671995.1_ASM367199v1_o_WP_014698305.1 nucleotide exchange factor GrpE [Bifidobacterium animalis]	GrpE_B. breve UCC2003_o_WP_003827988.1 MULTISPECIES: nucleotide exchange factor GrpE [Bifidobacterium]
GCF_003671995.1	animalis	60.5	100	Bifidobacterium animalis subsp. animalis, CNCM I-4602 - GCF_003671995.1	GCF_003671995.1_ASM367199v1_o_WP_014697892.1 FAD-binding protein [Bifidobacterium animalis]	SdhA_B. asteroides PRL2011_o_WP_033511903.1 FAD-dependent oxidoreductase [Bifidobacterium asteroides]
GCF_003671995.1	animalis	57.9	99.4	Bifidobacterium animalis subsp. animalis, CNCM I-4602 - GCF_003671995.1	GCF_003671995.1_ASM367199v1_o_WP_014697741.1 coproporphyrinogen III oxidase [Bifidobacterium animalis]	HemN_B. longum NCC2705_o_WP_008783712.1 radical SAM family heme chaperone HemW [Bifidobacterium longum]
GCF_003671995.1	animalis	87.7	94.2	Bifidobacterium animalis subsp. animalis, CNCM I-4602 - GCF_003671995.1	GCF_003671995.1_ASM367199v1_o_WP_041777024.1 ATP-dependent Clp protease proteolytic subunit [Bifidobacterium animalis]	ClpP1_B. breve UCC2003_o_WP_003833421.1 ATP-dependent Clp protease proteolytic subunit [Bifidobacterium breve]
GCF_001688645.2	animalis	54.3	100	Bifidobacterium animalis subsp. animalis, YL2 - GCF_001688645.2	GCF_001688645.2_ASM168864v2_o_WP_052826569.1 nitroreductase family protein [Bifidobacterium animalis]	H2O2 forming NADPH oxidase (NPOX)_B. longum ATCC15697_o_WP_012578666.1 MULTISPECIES: nitroreductase family protein [Bifidobacterium]
GCF_001688645.2	animalis	74.3	100	Bifidobacterium animalis subsp. animalis, YL2 - GCF_001688645.2	GCF_001688645.2_ASM168864v2_o_WP_052824413.1 redoxin domain-containing protein [Bifidobacterium animalis]	AhpC_B. longum NCC2705_o_WP_007056578.1 MULTISPECIES: peroxiredoxin [Bifidobacterium]
GCF_001688645.2	animalis	99.3	100	Bifidobacterium animalis subsp. animalis, YL2 - GCF_001688645.2	GCF_001688645.2_ASM168864v2_o_WP_014698210.1 F0F1 ATP synthase subunit alpha [Bifidobacterium animalis]	Alpha subunit F1F0 ATPase (atpA)_B. animalis DSM 10140_o_WP_004219176.1 F0F1 ATP synthase subunit alpha [Bifidobacterium animalis]
GCF_001688645.2	animalis	98.5	100	Bifidobacterium animalis subsp. animalis, YL2 - GCF_001688645.2	GCF_001688645.2_ASM168864v2_o_WP_014698212.1 F0F1 ATP synthase subunit A [Bifidobacterium animalis]	A subunit F1F0 ATPase (atpB)_B. animalis DSM 10140_o_WP_004219170.1 F0F1 ATP synthase subunit A [Bifidobacterium animalis]
GCF_001688645.2	animalis	96.1	100	Bifidobacterium animalis subsp. animalis, YL2 - GCF_001688645.2	GCF_001688645.2_ASM168864v2_o_WP_014698207.1 F0F1 ATP synthase subunit epsilon [Bifidobacterium animalis]	Epsilon subunit F1F0 ATPase (atpC)_B. animalis DSM 10140_o_WP_004219181.1 F0F1 ATP synthase subunit epsilon [Bifidobacterium animalis]
GCF_001688645.2	animalis	98.6	100	Bifidobacterium animalis subsp. animalis, YL2 - GCF_001688645.2	GCF_001688645.2_ASM168864v2_o_WP_065523480.1 F0F1 ATP synthase subunit beta [Bifidobacterium animalis]	Beta subunit F1F0 ATPase (atpD)_B. animalis DSM 10140_o_WP_004219179.1 F0F1 ATP synthase subunit beta [Bifidobacterium animalis]
GCF_001688645.2	animalis	100	100	Bifidobacterium animalis subsp. animalis, YL2 - GCF_001688645.2	GCF_001688645.2_ASM168864v2_o_WP_004219171.1 MULTISPECIES: ATP synthase F0 subunit C [Bifidobacterium]	C subunit F1F0 ATPase (atpE)_B. animalis DSM 10140_o_WP_004219171.1 MULTISPECIES: ATP synthase F0 subunit C [Bifidobacterium]
GCF_001688645.2	animalis	100	100	Bifidobacterium animalis subsp. animalis, YL2 - GCF_001688645.2	GCF_001688645.2_ASM168864v2_o_WP_004219173.1 F0F1 ATP synthase subunit B [Bifidobacterium animalis]	B subunit F1F0 ATPase (atpF)_B. animalis DSM 10140_o_WP_004219173.1 F0F1 ATP synthase subunit B [Bifidobacterium animalis]
GCF_001688645.2	animalis	97.4	100	Bifidobacterium animalis subsp. animalis, YL2 - GCF_001688645.2	GCF_001688645.2_ASM168864v2_o_WP_052825161.1 F0F1 ATP synthase subunit gamma [Bifidobacterium animalis]	Gamma subunit F1F0 ATPase (atpG)_B. animalis DSM 10140_o_WP_004219178.1 F0F1 ATP synthase subunit gamma [Bifidobacterium animalis]
GCF_001688645.2	animalis	95.3	100	Bifidobacterium animalis subsp. animalis, YL2 - GCF_001688645.2	GCF_001688645.2_ASM168864v2_o_WP_041777049.1 F0F1 ATP synthase subunit delta [Bifidobacterium animalis]	Delta subunit F1F0 ATPase (atpH)_B. animalis DSM 10140_o_WP_004269232.1 F0F1 ATP synthase subunit delta [Bifidobacterium animalis]
GCF_001688645.2	animalis	43.8	82.1	Bifidobacterium animalis subsp. animalis, YL2 - GCF_001688645.2	GCF_001688645.2_ASM168864v2_o_WP_014697737.1 peroxiredoxin [Bifidobacterium animalis]	BCP-type thioredoxin peroxidase_B. longum NCC2705_o_WP_011068154.1 MULTISPECIES: peroxiredoxin [Bifidobacterium]
GCF_001688645.2	animalis	98.7	100	Bifidobacterium animalis subsp. animalis, YL2 - GCF_001688645.2	GCF_001688645.2_ASM168864v2_o_WP_065523898.1 choloylglycine hydrolase [Bifidobacterium animalis]	BSH_B. lactis BB-12_o_WP_004217908.1 choloylglycine hydrolase [Bifidobacterium animalis]
GCF_001688645.2	animalis	72.4	98.3	Bifidobacterium animalis subsp. animalis, YL2 - GCF_001688645.2	GCF_001688645.2_ASM168864v2_o_WP_052825644.1 helix-turn-helix transcriptional regulator [Bifidobacterium animalis]	ClgR_B. breve UCC2003_o_WP_080562228.1 helix-turn-helix transcriptional regulator [Bifidobacterium breve]
GCF_001688645.2	animalis	82.5	99.9	Bifidobacterium animalis subsp. animalis, YL2 - GCF_001688645.2	GCF_001688645.2_ASM168864v2_o_WP_065523493.1 ATP-dependent chaperone ClpB [Bifidobacterium animalis]	ClpB_B. breve UCC2003_o_WP_015439276.1 ATP-dependent chaperone ClpB [Bifidobacterium breve]
GCF_001688645.2	animalis	82.3	99.6	Bifidobacterium animalis subsp. animalis, YL2 - GCF_001688645.2	GCF_001688645.2_ASM168864v2_o_WP_052824263.1 ATP-dependent Clp protease proteolytic subunit [Bifidobacterium animalis]	ClpP2_B. breve UCC2003_o_WP_014483863.1 ATP-dependent Clp protease proteolytic subunit [Bifidobacterium breve]
GCF_001688645.2	animalis	63.8	96.9	Bifidobacterium animalis subsp. animalis, YL2 - GCF_001688645.2	GCF_001688645.2_ASM168864v2_o_WP_052825657.1 ATP-dependent Clp protease ATP-binding subunit ClpX [Bifidobacterium animalis]	ClpX_B. breve UCC2003_o_WP_003833417.1 ATP-dependent Clp protease ATP-binding subunit ClpX [Bifidobacterium breve]
GCF_001688645.2	animalis	53.5	89.9	Bifidobacterium animalis subsp. animalis, YL2 - GCF_001688645.2	GCF_001688645.2_ASM168864v2_o_WP_014697524.1 cold shock domain-containing protein [Bifidobacterium animalis]	CspA_B. breve UCC2003_o_WP_003830292.1 cold-shock protein [Bifidobacterium breve]
GCF_001688645.2	animalis	76	100	Bifidobacterium animalis subsp. animalis, YL2 - GCF_001688645.2	GCF_001688645.2_ASM168864v2_o_WP_014697529.1 cold shock domain-containing protein [Bifidobacterium animalis]	CspB_B. breve UCC2003_o_WP_003830298.1 cold shock domain-containing protein [Bifidobacterium breve]
GCF_001688645.2	animalis	60.7	99.7	Bifidobacterium animalis subsp. animalis, YL2 - GCF_001688645.2	GCF_001688645.2_ASM168864v2_o_WP_052824970.1 molecular chaperone DnaJ [Bifidobacterium animalis]	DnaJ2_B. breve UCC2003_o_WP_015438803.1 molecular chaperone DnaJ [Bifidobacterium breve]
GCF_001688645.2	animalis	89.6	100	Bifidobacterium animalis subsp. animalis, YL2 - GCF_001688645.2	GCF_001688645.2_ASM168864v2_o_WP_014698306.1 molecular chaperone DnaK [Bifidobacterium animalis]	DnaK_B. breve UCC2003_o_WP_014483299.1 MULTISPECIES: molecular chaperone DnaK [Bifidobacterium]
GCF_001688645.2	animalis	74.1	99.4	Bifidobacterium animalis subsp. animalis, YL2 - GCF_001688645.2	GCF_001688645.2_ASM168864v2_o_WP_014696994.1 DNA starvation/stationary phase protection protein [Bifidobacterium animalis]	DPS_B. longum BBMN68_o_WP_007051742.1 MULTISPECIES: DNA starvation/stationary phase protection protein [Terrabacteria group]
GCF_001688645.2	animalis	88	99.3	Bifidobacterium animalis subsp. animalis, YL2 - GCF_001688645.2	GCF_001688645.2_ASM168864v2_o_WP_014698214.1 formyl-CoA transferase [Bifidobacterium animalis]	Formyl-CoA transferase_B. dentium Bd1_o_WP_012902505.1 formyl-CoA transferase [Bifidobacterium dentium]
GCF_001688645.2	animalis	63.7	99.8	Bifidobacterium animalis subsp. animalis, YL2 - GCF_001688645.2	GCF_001688645.2_ASM168864v2_o_WP_052825264.1 gamma-glutamylcysteine synthetase [Bifidobacterium animalis]	Glutamate-cysteine ligase_B. longum BBMN68_o_WP_013410698.1 gamma-glutamylcysteine synthetase [Bifidobacterium longum]
GCF_001688645.2	animalis	89.8	100	Bifidobacterium animalis subsp. animalis, YL2 - GCF_001688645.2	GCF_001688645.2_ASM168864v2_o_WP_004218937.1 chaperonin GroEL [Bifidobacterium animalis]	GroEL_B. breve UCC2003_o_WP_003830293.1 MULTISPECIES: chaperonin GroEL [Bifidobacterium]
GCF_001688645.2	animalis	87.5	99	Bifidobacterium animalis subsp. animalis, YL2 - GCF_001688645.2	GCF_001688645.2_ASM168864v2_o_WP_014697286.1 co-chaperone GroES [Bifidobacterium animalis]	GroES_B. breve UCC2003_o_WP_003829844.1 MULTISPECIES: co-chaperone GroES [Bifidobacterium]
GCF_001688645.2	animalis	55.6	99.7	Bifidobacterium animalis subsp. animalis, YL2 - GCF_001688645.2	GCF_001688645.2_ASM168864v2_o_WP_052831648.1 heat-inducible transcriptional repressor HrcA [Bifidobacterium animalis]	HrcA_B. breve UCC2003_o_WP_015438802.1 heat-inducible transcriptional repressor HrcA [Bifidobacterium breve]
GCF_001688645.2	animalis	53.4	99	Bifidobacterium animalis subsp. animalis, YL2 - GCF_001688645.2	GCF_001688645.2_ASM168864v2_o_WP_041777179.1 helix-turn-helix transcriptional regulator [Bifidobacterium animalis]	HspR_B. breve UCC2003_o_WP_003827990.1 MULTISPECIES: helix-turn-helix transcriptional regulator [Bifidobacterium]
GCF_001688645.2	animalis	56.5	90.2	Bifidobacterium animalis subsp. animalis, YL2 - GCF_001688645.2	GCF_001688645.2_ASM168864v2_o_WP_065523634.1 trypsin-like peptidase domain-containing protein [Bifidobacterium animalis]	HtrA_B. longum NCC2705_o_WP_011068543.1 trypsin-like peptidase domain-containing protein [Bifidobacterium longum]
GCF_001688645.2	animalis	65.4	98.3	Bifidobacterium animalis subsp. animalis, YL2 - GCF_001688645.2	GCF_001688645.2_ASM168864v2_o_WP_014698013.1 transcriptional repressor LexA [Bifidobacterium animalis]	LexA_B. breve UCC2003_o_WP_003830434.1 transcriptional repressor LexA [Bifidobacterium breve]
GCF_001688645.2	animalis	60.6	97.8	Bifidobacterium animalis subsp. animalis, YL2 - GCF_001688645.2	GCF_001688645.2_ASM168864v2_o_WP_014697868.1 peptide-methionine (R)-S-oxide reductase MsrB [Bifidobacterium animalis]	MsrAB_B. longum NCC2705_o_WP_162899813.1 peptide-methionine (R)-S-oxide reductase MsrB [Bifidobacterium longum]
GCF_001688645.2	animalis	70.8	99.8	Bifidobacterium animalis subsp. animalis, YL2 - GCF_001688645.2	GCF_001688645.2_ASM168864v2_o_WP_065523710.1 FAD-dependent oxidoreductase [Bifidobacterium animalis]	NADH oxidase (NOX) _B. longum NCC2705_o_WP_011068710.1 FAD-dependent oxidoreductase [Bifidobacterium longum]
GCF_001688645.2	animalis	68.4	100	Bifidobacterium animalis subsp. animalis, YL2 - GCF_001688645.2	GCF_001688645.2_ASM168864v2_o_WP_065523770.1 oleate hydratase [Bifidobacterium animalis]	Oleate hydratase_B. breve NCFB 2258_o_WP_015438992.1 oleate hydratase [Bifidobacterium breve]
GCF_001688645.2	animalis	78.6	98.3	Bifidobacterium animalis subsp. animalis, YL2 - GCF_001688645.2	GCF_001688645.2_ASM168864v2_o_WP_052825155.1 oxalyl-CoA decarboxylase [Bifidobacterium animalis]	Oxalyl-CoA decarboxylase_B. dentium Bd1_o_WP_003838690.1 oxalyl-CoA decarboxylase [Bifidobacterium dentium]
GCF_001688645.2	animalis	78.1	99.6	Bifidobacterium animalis subsp. animalis, YL2 - GCF_001688645.2	GCF_001688645.2_ASM168864v2_o_WP_052826490.1 aminopeptidase P family protein [Bifidobacterium animalis]	PePp_B. longum BBMN68_o_WP_007052570.1 aminopeptidase P family protein [Bifidobacterium longum]
GCF_001688645.2	animalis	90.1	99.9	Bifidobacterium animalis subsp. animalis, YL2 - GCF_001688645.2	GCF_001688645.2_ASM168864v2_o_WP_052826116.1 RNA degradosome polyphosphate kinase [Bifidobacterium animalis]	PPK1_B. scardovii JCM 12489_o_WP_033519427.1 RNA degradosome polyphosphate kinase [Bifidobacterium scardovii]
GCF_001688645.2	animalis	79.7	97.2	Bifidobacterium animalis subsp. animalis, YL2 - GCF_001688645.2	GCF_001688645.2_ASM168864v2_o_WP_014697724.1 dihydroorotate dehydrogenase [Bifidobacterium animalis]	PyrDb_B. bifidum ATCC29521_o_WP_021648026.1 dihydroorotate dehydrogenase [Bifidobacterium bifidum]
GCF_001688645.2	animalis	61.3	97.5	Bifidobacterium animalis subsp. animalis, YL2 - GCF_001688645.2	GCF_001688645.2_ASM168864v2_o_WP_014697725.1 dihydroorotate dehydrogenase electron transfer subunit [Bifidobacterium animalis]	PyrK_B. bifidum ATCC29521_o_WP_003813104.1 dihydroorotate dehydrogenase electron transfer subunit [Bifidobacterium bifidum]
GCF_001688645.2	animalis	79.3	99.5	Bifidobacterium animalis subsp. animalis, YL2 - GCF_001688645.2	GCF_001688645.2_ASM168864v2_o_WP_014697932.1 ribosome-associated translation inhibitor RaiA [Bifidobacterium animalis]	RaiA_B. longum BBMN68_o_WP_007054480.1 ribosome-associated translation inhibitor RaiA [Bifidobacterium longum]
GCF_001688645.2	animalis	78.3	94.4	Bifidobacterium animalis subsp. animalis, YL2 - GCF_001688645.2	GCF_001688645.2_ASM168864v2_o_WP_065523974.1 recombinase RecA [Bifidobacterium animalis]	RecA_B. breve UCC2003_o_WP_015438912.1 recombinase RecA [Bifidobacterium breve]
GCF_001688645.2	animalis	49	99	Bifidobacterium animalis subsp. animalis, YL2 - GCF_001688645.2	GCF_001688645.2_ASM168864v2_o_WP_065523973.1 regulatory protein RecX [Bifidobacterium animalis]	RecX_B. breve UCC2003_o_WP_015438911.1 RecX family transcriptional regulator [Bifidobacterium breve]
GCF_001688645.2	animalis	74.3	100	Bifidobacterium animalis subsp. animalis, YL2 - GCF_001688645.2	GCF_001688645.2_ASM168864v2_o_WP_080987949.1 RNA polymerase sigma factor [Bifidobacterium animalis]	HrdB_B. breve UCC2003_o_WP_015438903.1 RNA polymerase sigma factor [Bifidobacterium breve]
GCF_001688645.2	animalis	75.8	86.6	Bifidobacterium animalis subsp. animalis, YL2 - GCF_001688645.2	GCF_001688645.2_ASM168864v2_o_WP_004218690.1 MULTISPECIES: sigma-70 family RNA polymerase sigma factor [Bifidobacterium]	RpoE_1_B. breve UCC2003_o_WP_038426821.1 sigma-70 family RNA polymerase sigma factor [Bifidobacterium breve]
GCF_001688645.2	animalis	44.5	100	Bifidobacterium animalis subsp. animalis, YL2 - GCF_001688645.2	GCF_001688645.2_ASM168864v2_o_WP_065523955.1 4Fe-4S dicluster domain-containing protein [Bifidobacterium animalis]	SdhB_B. asteroides PRL2011_o_WP_033511913.1 4Fe-4S dicluster domain-containing protein [Bifidobacterium asteroides]
GCF_001688645.2	animalis	58.6	98.2	Bifidobacterium animalis subsp. animalis, YL2 - GCF_001688645.2	GCF_001688645.2_ASM168864v2_o_WP_065523588.1 thioredoxin-disulfide reductase [Bifidobacterium animalis]	Thioredoxin reductase_B. longum NCC2705_o_WP_012472072.1 thioredoxin-disulfide reductase [Bifidobacterium longum]
GCF_001688645.2	animalis	57.9	99.4	Bifidobacterium animalis subsp. animalis, YL2 - GCF_001688645.2	GCF_001688645.2_ASM168864v2_o_WP_052831663.1 FAD-dependent oxidoreductase [Bifidobacterium animalis]	TrxR Thioredoxin reductase (next to AhpC)_B. longum NCC2705_o_WP_007056574.1 FAD-dependent oxidoreductase [Bifidobacterium longum]
GCF_001688645.2	animalis	59	98.1	Bifidobacterium animalis subsp. animalis, YL2 - GCF_001688645.2	GCF_001688645.2_ASM168864v2_o_WP_052826424.1 universal stress protein [Bifidobacterium animalis]	UspA_(next to clpC gene)_B. breve UCC2003_o_WP_014483540.1 universal stress protein [Bifidobacterium breve]
GCF_001688645.2	animalis	73.7	98.8	Bifidobacterium animalis subsp. animalis, YL2 - GCF_001688645.2	GCF_001688645.2_ASM168864v2_o_WP_014697354.1 universal stress protein [Bifidobacterium animalis]	UspA_2_B. breve UCC2003_o_WP_014484218.1 universal stress protein [Bifidobacterium breve]
GCF_001688645.2	animalis	97.8	100	Bifidobacterium animalis subsp. animalis, YL2 - GCF_001688645.2	GCF_001688645.2_ASM168864v2_o_WP_004217727.1 WhiB family transcriptional regulator [Bifidobacterium animalis]	WblE_B. longum NCC2705_o_WP_003835265.1 MULTISPECIES: WhiB family transcriptional regulator [Bifidobacterium]
GCF_001688645.2	animalis	66.1	99.7	Bifidobacterium animalis subsp. animalis, YL2 - GCF_001688645.2	GCF_001688645.2_ASM168864v2_o_WP_052825196.1 DnaJ domain-containing protein [Bifidobacterium animalis]	DnaJ_B. breve UCC2003_o_WP_003827989.1 MULTISPECIES: DnaJ domain-containing protein [Bifidobacterium]
GCF_001688645.2	animalis	88.7	98.5	Bifidobacterium animalis subsp. animalis, YL2 - GCF_001688645.2	GCF_001688645.2_ASM168864v2_o_WP_065523859.1 ATP-dependent Clp protease ATP-binding subunit [Bifidobacterium animalis]	ClpC_B. breve UCC2003_o_WP_003830303.1 ATP-dependent Clp protease ATP-binding subunit [Bifidobacterium breve]
GCF_001688645.2	animalis	70.6	100	Bifidobacterium animalis subsp. animalis, YL2 - GCF_001688645.2	GCF_001688645.2_ASM168864v2_o_WP_065523558.1 nucleotide exchange factor GrpE [Bifidobacterium animalis]	GrpE_B. breve UCC2003_o_WP_003827988.1 MULTISPECIES: nucleotide exchange factor GrpE [Bifidobacterium]
GCF_001688645.2	animalis	88.2	94.2	Bifidobacterium animalis subsp. animalis, YL2 - GCF_001688645.2	GCF_001688645.2_ASM168864v2_o_WP_035136458.1 ATP-dependent Clp protease proteolytic subunit [Bifidobacterium animalis]	ClpP1_B. breve UCC2003_o_WP_003833421.1 ATP-dependent Clp protease proteolytic subunit [Bifidobacterium breve]
GCF_001688645.2	animalis	60.5	100	Bifidobacterium animalis subsp. animalis, YL2 - GCF_001688645.2	GCF_001688645.2_ASM168864v2_o_WP_014697892.1 FAD-binding protein [Bifidobacterium animalis]	SdhA_B. asteroides PRL2011_o_WP_033511903.1 FAD-dependent oxidoreductase [Bifidobacterium asteroides]
GCF_001688645.2	animalis	57.9	99.4	Bifidobacterium animalis subsp. animalis, YL2 - GCF_001688645.2	GCF_001688645.2_ASM168864v2_o_WP_065523909.1 coproporphyrinogen III oxidase [Bifidobacterium animalis]	HemN_B. longum NCC2705_o_WP_008783712.1 radical SAM family heme chaperone HemW [Bifidobacterium longum]
GCF_000021425.1	animalis	88.6	98.5	Bifidobacterium animalis subsp. lactis AD011, AD011 - GCF_000021425.1	GCF_000021425.1_ASM2142v1_o_WP_004218154.1 ATP-dependent Clp protease ATP-binding subunit [Bifidobacterium animalis]	ClpC_B. breve UCC2003_o_WP_003830303.1 ATP-dependent Clp protease ATP-binding subunit [Bifidobacterium breve]
GCF_000021425.1	animalis	69.8	100	Bifidobacterium animalis subsp. lactis AD011, AD011 - GCF_000021425.1	GCF_000021425.1_ASM2142v1_o_WP_004219270.1 MULTISPECIES: nucleotide exchange factor GrpE [Bifidobacterium]	GrpE_B. breve UCC2003_o_WP_003827988.1 MULTISPECIES: nucleotide exchange factor GrpE [Bifidobacterium]
GCF_000021425.1	animalis	55.1	100	Bifidobacterium animalis subsp. lactis AD011, AD011 - GCF_000021425.1	GCF_000021425.1_ASM2142v1_o_WP_004219369.1 MULTISPECIES: nitroreductase family protein [Bifidobacterium]	H2O2 forming NADPH oxidase (NPOX)_B. longum ATCC15697_o_WP_012578666.1 MULTISPECIES: nitroreductase family protein [Bifidobacterium]
GCF_000021425.1	animalis	73.8	100	Bifidobacterium animalis subsp. lactis AD011, AD011 - GCF_000021425.1	GCF_000021425.1_ASM2142v1_o_WP_004217905.1 peroxiredoxin [Bifidobacterium animalis]	AhpC_B. longum NCC2705_o_WP_007056578.1 MULTISPECIES: peroxiredoxin [Bifidobacterium]
GCF_000021425.1	animalis	100	100	Bifidobacterium animalis subsp. lactis AD011, AD011 - GCF_000021425.1	GCF_000021425.1_ASM2142v1_o_WP_004219176.1 F0F1 ATP synthase subunit alpha [Bifidobacterium animalis]	Alpha subunit F1F0 ATPase (atpA)_B. animalis DSM 10140_o_WP_004219176.1 F0F1 ATP synthase subunit alpha [Bifidobacterium animalis]
GCF_000021425.1	animalis	100	100	Bifidobacterium animalis subsp. lactis AD011, AD011 - GCF_000021425.1	GCF_000021425.1_ASM2142v1_o_WP_004219170.1 F0F1 ATP synthase subunit A [Bifidobacterium animalis]	A subunit F1F0 ATPase (atpB)_B. animalis DSM 10140_o_WP_004219170.1 F0F1 ATP synthase subunit A [Bifidobacterium animalis]
GCF_000021425.1	animalis	100	100	Bifidobacterium animalis subsp. lactis AD011, AD011 - GCF_000021425.1	GCF_000021425.1_ASM2142v1_o_WP_004219181.1 F0F1 ATP synthase subunit epsilon [Bifidobacterium animalis]	Epsilon subunit F1F0 ATPase (atpC)_B. animalis DSM 10140_o_WP_004219181.1 F0F1 ATP synthase subunit epsilon [Bifidobacterium animalis]
GCF_000021425.1	animalis	100	100	Bifidobacterium animalis subsp. lactis AD011, AD011 - GCF_000021425.1	GCF_000021425.1_ASM2142v1_o_WP_004219179.1 F0F1 ATP synthase subunit beta [Bifidobacterium animalis]	Beta subunit F1F0 ATPase (atpD)_B. animalis DSM 10140_o_WP_004219179.1 F0F1 ATP synthase subunit beta [Bifidobacterium animalis]
GCF_000021425.1	animalis	100	100	Bifidobacterium animalis subsp. lactis AD011, AD011 - GCF_000021425.1	GCF_000021425.1_ASM2142v1_o_WP_004219171.1 MULTISPECIES: ATP synthase F0 subunit C [Bifidobacterium]	C subunit F1F0 ATPase (atpE)_B. animalis DSM 10140_o_WP_004219171.1 MULTISPECIES: ATP synthase F0 subunit C [Bifidobacterium]
GCF_000021425.1	animalis	100	100	Bifidobacterium animalis subsp. lactis AD011, AD011 - GCF_000021425.1	GCF_000021425.1_ASM2142v1_o_WP_004219173.1 F0F1 ATP synthase subunit B [Bifidobacterium animalis]	B subunit F1F0 ATPase (atpF)_B. animalis DSM 10140_o_WP_004219173.1 F0F1 ATP synthase subunit B [Bifidobacterium animalis]
GCF_000021425.1	animalis	100	100	Bifidobacterium animalis subsp. lactis AD011, AD011 - GCF_000021425.1	GCF_000021425.1_ASM2142v1_o_WP_004219178.1 F0F1 ATP synthase subunit gamma [Bifidobacterium animalis]	Gamma subunit F1F0 ATPase (atpG)_B. animalis DSM 10140_o_WP_004219178.1 F0F1 ATP synthase subunit gamma [Bifidobacterium animalis]
GCF_000021425.1	animalis	100	100	Bifidobacterium animalis subsp. lactis AD011, AD011 - GCF_000021425.1	GCF_000021425.1_ASM2142v1_o_WP_004269232.1 F0F1 ATP synthase subunit delta [Bifidobacterium animalis]	Delta subunit F1F0 ATPase (atpH)_B. animalis DSM 10140_o_WP_004269232.1 F0F1 ATP synthase subunit delta [Bifidobacterium animalis]
GCF_000021425.1	animalis	43.1	82.1	Bifidobacterium animalis subsp. lactis AD011, AD011 - GCF_000021425.1	GCF_000021425.1_ASM2142v1_o_WP_004217876.1 peroxiredoxin [Bifidobacterium animalis]	BCP-type thioredoxin peroxidase_B. longum NCC2705_o_WP_011068154.1 MULTISPECIES: peroxiredoxin [Bifidobacterium]
GCF_000021425.1	animalis	100	100	Bifidobacterium animalis subsp. lactis AD011, AD011 - GCF_000021425.1	GCF_000021425.1_ASM2142v1_o_WP_004217908.1 choloylglycine hydrolase [Bifidobacterium animalis]	BSH_B. lactis BB-12_o_WP_004217908.1 choloylglycine hydrolase [Bifidobacterium animalis]
GCF_000021425.1	animalis	72.4	98.3	Bifidobacterium animalis subsp. lactis AD011, AD011 - GCF_000021425.1	GCF_000021425.1_ASM2142v1_o_WP_004217589.1 helix-turn-helix transcriptional regulator [Bifidobacterium animalis]	ClgR_B. breve UCC2003_o_WP_080562228.1 helix-turn-helix transcriptional regulator [Bifidobacterium breve]
GCF_000021425.1	animalis	82.5	99.9	Bifidobacterium animalis subsp. lactis AD011, AD011 - GCF_000021425.1	GCF_000021425.1_ASM2142v1_o_WP_004219109.1 ATP-dependent chaperone ClpB [Bifidobacterium animalis]	ClpB_B. breve UCC2003_o_WP_015439276.1 ATP-dependent chaperone ClpB [Bifidobacterium breve]
GCF_000021425.1	animalis	82.8	99.6	Bifidobacterium animalis subsp. lactis AD011, AD011 - GCF_000021425.1	GCF_000021425.1_ASM2142v1_o_WP_004217639.1 ATP-dependent Clp protease proteolytic subunit [Bifidobacterium animalis]	ClpP2_B. breve UCC2003_o_WP_014483863.1 ATP-dependent Clp protease proteolytic subunit [Bifidobacterium breve]
GCF_000021425.1	animalis	63.2	99.6	Bifidobacterium animalis subsp. lactis AD011, AD011 - GCF_000021425.1	GCF_000021425.1_ASM2142v1_o_WP_004217641.1 ATP-dependent Clp protease ATP-binding subunit ClpX [Bifidobacterium animalis]	ClpX_B. breve UCC2003_o_WP_003833417.1 ATP-dependent Clp protease ATP-binding subunit ClpX [Bifidobacterium breve]
GCF_000021425.1	animalis	50.7	89.9	Bifidobacterium animalis subsp. lactis AD011, AD011 - GCF_000021425.1	GCF_000021425.1_ASM2142v1_o_WP_041777824.1 cold shock domain-containing protein [Bifidobacterium animalis]	CspA_B. breve UCC2003_o_WP_003830292.1 cold-shock protein [Bifidobacterium breve]
GCF_000021425.1	animalis	75.2	100	Bifidobacterium animalis subsp. lactis AD011, AD011 - GCF_000021425.1	GCF_000021425.1_ASM2142v1_o_WP_004218160.1 cold shock domain-containing protein [Bifidobacterium animalis]	CspB_B. breve UCC2003_o_WP_003830298.1 cold shock domain-containing protein [Bifidobacterium breve]
GCF_000021425.1	animalis	60.7	99.7	Bifidobacterium animalis subsp. lactis AD011, AD011 - GCF_000021425.1	GCF_000021425.1_ASM2142v1_o_WP_004217936.1 molecular chaperone DnaJ [Bifidobacterium animalis]	DnaJ2_B. breve UCC2003_o_WP_015438803.1 molecular chaperone DnaJ [Bifidobacterium breve]
GCF_000021425.1	animalis	89.9	100	Bifidobacterium animalis subsp. lactis AD011, AD011 - GCF_000021425.1	GCF_000021425.1_ASM2142v1_o_WP_004219269.1 MULTISPECIES: molecular chaperone DnaK [Bifidobacterium]	DnaK_B. breve UCC2003_o_WP_014483299.1 MULTISPECIES: molecular chaperone DnaK [Bifidobacterium]
GCF_000021425.1	animalis	74.1	99.4	Bifidobacterium animalis subsp. lactis AD011, AD011 - GCF_000021425.1	GCF_000021425.1_ASM2142v1_o_WP_004219320.1 MULTISPECIES: DNA starvation/stationary phase protection protein [Bifidobacterium]	DPS_B. longum BBMN68_o_WP_007051742.1 MULTISPECIES: DNA starvation/stationary phase protection protein [Terrabacteria group]
GCF_000021425.1	animalis	87.1	99.3	Bifidobacterium animalis subsp. lactis AD011, AD011 - GCF_000021425.1	GCF_000021425.1_ASM2142v1_o_WP_004219152.1 MULTISPECIES: formyl-CoA transferase [Bifidobacterium]	Formyl-CoA transferase_B. dentium Bd1_o_WP_012902505.1 formyl-CoA transferase [Bifidobacterium dentium]
GCF_000021425.1	animalis	69.1	99.8	Bifidobacterium animalis subsp. lactis AD011, AD011 - GCF_000021425.1	GCF_000021425.1_ASM2142v1_o_WP_004269219.1 gamma-glutamylcysteine synthetase [Bifidobacterium animalis]	Glutamate-cysteine ligase_B. longum BBMN68_o_WP_013410698.1 gamma-glutamylcysteine synthetase [Bifidobacterium longum]
GCF_000021425.1	animalis	89.8	100	Bifidobacterium animalis subsp. lactis AD011, AD011 - GCF_000021425.1	GCF_000021425.1_ASM2142v1_o_WP_004218937.1 chaperonin GroEL [Bifidobacterium animalis]	GroEL_B. breve UCC2003_o_WP_003830293.1 MULTISPECIES: chaperonin GroEL [Bifidobacterium]
GCF_000021425.1	animalis	85.4	99	Bifidobacterium animalis subsp. lactis AD011, AD011 - GCF_000021425.1	GCF_000021425.1_ASM2142v1_o_WP_004268536.1 MULTISPECIES: co-chaperone GroES [Bifidobacterium]	GroES_B. breve UCC2003_o_WP_003829844.1 MULTISPECIES: co-chaperone GroES [Bifidobacterium]
GCF_000021425.1	animalis	54.9	99.7	Bifidobacterium animalis subsp. lactis AD011, AD011 - GCF_000021425.1	GCF_000021425.1_ASM2142v1_o_WP_004217935.1 heat-inducible transcriptional repressor HrcA [Bifidobacterium animalis]	HrcA_B. breve UCC2003_o_WP_015438802.1 heat-inducible transcriptional repressor HrcA [Bifidobacterium breve]
GCF_000021425.1	animalis	54.9	99	Bifidobacterium animalis subsp. lactis AD011, AD011 - GCF_000021425.1	GCF_000021425.1_ASM2142v1_o_WP_004269247.1 helix-turn-helix transcriptional regulator [Bifidobacterium animalis]	HspR_B. breve UCC2003_o_WP_003827990.1 MULTISPECIES: helix-turn-helix transcriptional regulator [Bifidobacterium]
GCF_000021425.1	animalis	58.9	85.5	Bifidobacterium animalis subsp. lactis AD011, AD011 - GCF_000021425.1	GCF_000021425.1_ASM2142v1_o_WP_004218388.1 MULTISPECIES: trypsin-like peptidase domain-containing protein [Bifidobacterium]	HtrA_B. longum NCC2705_o_WP_011068543.1 trypsin-like peptidase domain-containing protein [Bifidobacterium longum]
GCF_000021425.1	animalis	67	98.3	Bifidobacterium animalis subsp. lactis AD011, AD011 - GCF_000021425.1	GCF_000021425.1_ASM2142v1_o_WP_004218629.1 transcriptional repressor LexA [Bifidobacterium animalis]	LexA_B. breve UCC2003_o_WP_003830434.1 transcriptional repressor LexA [Bifidobacterium breve]
GCF_000021425.1	animalis	60	97.8	Bifidobacterium animalis subsp. lactis AD011, AD011 - GCF_000021425.1	GCF_000021425.1_ASM2142v1_o_WP_004217682.1 peptide-methionine (R)-S-oxide reductase MsrB [Bifidobacterium animalis]	MsrAB_B. longum NCC2705_o_WP_162899813.1 peptide-methionine (R)-S-oxide reductase MsrB [Bifidobacterium longum]
GCF_000021425.1	animalis	71.9	99.8	Bifidobacterium animalis subsp. lactis AD011, AD011 - GCF_000021425.1	GCF_000021425.1_ASM2142v1_o_WP_004268313.1 FAD-dependent oxidoreductase [Bifidobacterium animalis]	NADH oxidase (NOX) _B. longum NCC2705_o_WP_011068710.1 FAD-dependent oxidoreductase [Bifidobacterium longum]
GCF_000021425.1	animalis	68	100	Bifidobacterium animalis subsp. lactis AD011, AD011 - GCF_000021425.1	GCF_000021425.1_ASM2142v1_o_WP_004268697.1 oleate hydratase [Bifidobacterium animalis]	Oleate hydratase_B. breve NCFB 2258_o_WP_015438992.1 oleate hydratase [Bifidobacterium breve]
GCF_000021425.1	animalis	78.6	98.3	Bifidobacterium animalis subsp. lactis AD011, AD011 - GCF_000021425.1	GCF_000021425.1_ASM2142v1_o_WP_004219148.1 oxalyl-CoA decarboxylase [Bifidobacterium animalis]	Oxalyl-CoA decarboxylase_B. dentium Bd1_o_WP_003838690.1 oxalyl-CoA decarboxylase [Bifidobacterium dentium]
GCF_000021425.1	animalis	78.2	99.2	Bifidobacterium animalis subsp. lactis AD011, AD011 - GCF_000021425.1	GCF_000021425.1_ASM2142v1_o_WP_004218681.1 aminopeptidase P family protein [Bifidobacterium animalis]	PePp_B. longum BBMN68_o_WP_007052570.1 aminopeptidase P family protein [Bifidobacterium longum]
GCF_000021425.1	animalis	90.1	99.9	Bifidobacterium animalis subsp. lactis AD011, AD011 - GCF_000021425.1	GCF_000021425.1_ASM2142v1_o_WP_004218510.1 RNA degradosome polyphosphate kinase [Bifidobacterium animalis]	PPK1_B. scardovii JCM 12489_o_WP_033519427.1 RNA degradosome polyphosphate kinase [Bifidobacterium scardovii]
GCF_000021425.1	animalis	79.4	97.2	Bifidobacterium animalis subsp. lactis AD011, AD011 - GCF_000021425.1	GCF_000021425.1_ASM2142v1_o_WP_004217891.1 dihydroorotate dehydrogenase [Bifidobacterium animalis]	PyrDb_B. bifidum ATCC29521_o_WP_021648026.1 dihydroorotate dehydrogenase [Bifidobacterium bifidum]
GCF_000021425.1	animalis	62.1	95.7	Bifidobacterium animalis subsp. lactis AD011, AD011 - GCF_000021425.1	GCF_000021425.1_ASM2142v1_o_WP_004217890.1 dihydroorotate dehydrogenase electron transfer subunit [Bifidobacterium animalis]	PyrK_B. bifidum ATCC29521_o_WP_003813104.1 dihydroorotate dehydrogenase electron transfer subunit [Bifidobacterium bifidum]
GCF_000021425.1	animalis	78.8	99.5	Bifidobacterium animalis subsp. lactis AD011, AD011 - GCF_000021425.1	GCF_000021425.1_ASM2142v1_o_WP_004217596.1 ribosome-associated translation inhibitor RaiA [Bifidobacterium animalis]	RaiA_B. longum BBMN68_o_WP_007054480.1 ribosome-associated translation inhibitor RaiA [Bifidobacterium longum]
GCF_000021425.1	animalis	78.1	94.4	Bifidobacterium animalis subsp. lactis AD011, AD011 - GCF_000021425.1	GCF_000021425.1_ASM2142v1_o_WP_004217592.1 recombinase RecA [Bifidobacterium animalis]	RecA_B. breve UCC2003_o_WP_015438912.1 recombinase RecA [Bifidobacterium breve]
GCF_000021425.1	animalis	50.5	99	Bifidobacterium animalis subsp. lactis AD011, AD011 - GCF_000021425.1	GCF_000021425.1_ASM2142v1_o_WP_012619881.1 regulatory protein RecX [Bifidobacterium animalis]	RecX_B. breve UCC2003_o_WP_015438911.1 RecX family transcriptional regulator [Bifidobacterium breve]
GCF_000021425.1	animalis	77.5	99.8	Bifidobacterium animalis subsp. lactis AD011, AD011 - GCF_000021425.1	GCF_000021425.1_ASM2142v1_o_WP_072633050.1 RNA polymerase sigma factor [Bifidobacterium animalis]	HrdB_B. breve UCC2003_o_WP_015438903.1 RNA polymerase sigma factor [Bifidobacterium breve]
GCF_000021425.1	animalis	75.8	86.6	Bifidobacterium animalis subsp. lactis AD011, AD011 - GCF_000021425.1	GCF_000021425.1_ASM2142v1_o_WP_004218690.1 MULTISPECIES: sigma-70 family RNA polymerase sigma factor [Bifidobacterium]	RpoE_1_B. breve UCC2003_o_WP_038426821.1 sigma-70 family RNA polymerase sigma factor [Bifidobacterium breve]
GCF_000021425.1	animalis	43.8	100	Bifidobacterium animalis subsp. lactis AD011, AD011 - GCF_000021425.1	GCF_000021425.1_ASM2142v1_o_WP_004217646.1 4Fe-4S dicluster domain-containing protein [Bifidobacterium animalis]	SdhB_B. asteroides PRL2011_o_WP_033511913.1 4Fe-4S dicluster domain-containing protein [Bifidobacterium asteroides]
GCF_000021425.1	animalis	58.2	98.5	Bifidobacterium animalis subsp. lactis AD011, AD011 - GCF_000021425.1	GCF_000021425.1_ASM2142v1_o_WP_015940210.1 thioredoxin-disulfide reductase [Bifidobacterium animalis]	Thioredoxin reductase_B. longum NCC2705_o_WP_012472072.1 thioredoxin-disulfide reductase [Bifidobacterium longum]
GCF_000021425.1	animalis	58.6	99.4	Bifidobacterium animalis subsp. lactis AD011, AD011 - GCF_000021425.1	GCF_000021425.1_ASM2142v1_o_WP_004217903.1 FAD-dependent oxidoreductase [Bifidobacterium animalis]	TrxR Thioredoxin reductase (next to AhpC)_B. longum NCC2705_o_WP_007056574.1 FAD-dependent oxidoreductase [Bifidobacterium longum]
GCF_000021425.1	animalis	60	98.1	Bifidobacterium animalis subsp. lactis AD011, AD011 - GCF_000021425.1	GCF_000021425.1_ASM2142v1_o_WP_004218155.1 universal stress protein [Bifidobacterium animalis]	UspA_(next to clpC gene)_B. breve UCC2003_o_WP_014483540.1 universal stress protein [Bifidobacterium breve]
GCF_000021425.1	animalis	73.1	98.8	Bifidobacterium animalis subsp. lactis AD011, AD011 - GCF_000021425.1	GCF_000021425.1_ASM2142v1_o_WP_004268717.1 universal stress protein [Bifidobacterium animalis]	UspA_2_B. breve UCC2003_o_WP_014484218.1 universal stress protein [Bifidobacterium breve]
GCF_000021425.1	animalis	97.8	100	Bifidobacterium animalis subsp. lactis AD011, AD011 - GCF_000021425.1	GCF_000021425.1_ASM2142v1_o_WP_004217727.1 WhiB family transcriptional regulator [Bifidobacterium animalis]	WblE_B. longum NCC2705_o_WP_003835265.1 MULTISPECIES: WhiB family transcriptional regulator [Bifidobacterium]
GCF_000021425.1	animalis	65.9	99.7	Bifidobacterium animalis subsp. lactis AD011, AD011 - GCF_000021425.1	GCF_000021425.1_ASM2142v1_o_WP_004219274.1 J domain-containing protein [Bifidobacterium animalis]	DnaJ_B. breve UCC2003_o_WP_003827989.1 MULTISPECIES: DnaJ domain-containing protein [Bifidobacterium]
GCF_000021425.1	animalis	88.2	94.2	Bifidobacterium animalis subsp. lactis AD011, AD011 - GCF_000021425.1	GCF_000021425.1_ASM2142v1_o_WP_035136458.1 ATP-dependent Clp protease proteolytic subunit [Bifidobacterium animalis]	ClpP1_B. breve UCC2003_o_WP_003833421.1 ATP-dependent Clp protease proteolytic subunit [Bifidobacterium breve]
GCF_000021425.1	animalis	58.6	98.9	Bifidobacterium animalis subsp. lactis AD011, AD011 - GCF_000021425.1	GCF_000021425.1_ASM2142v1_o_WP_004217870.1 coproporphyrinogen III oxidase [Bifidobacterium animalis]	HemN_B. longum NCC2705_o_WP_008783712.1 radical SAM family heme chaperone HemW [Bifidobacterium longum]
GCF_000021425.1	animalis	60.5	100	Bifidobacterium animalis subsp. lactis AD011, AD011 - GCF_000021425.1	GCF_000021425.1_ASM2142v1_o_WP_004269123.1 FAD-binding protein [Bifidobacterium animalis]	SdhA_B. asteroides PRL2011_o_WP_033511903.1 FAD-dependent oxidoreductase [Bifidobacterium asteroides]
GCF_000471945.1	animalis	55.1	100	Bifidobacterium animalis subsp. lactis ATCC 27673, ATCC 27673 - GCF_000471945.1	GCF_000471945.1_ASM47194v1_o_WP_004219369.1 MULTISPECIES: nitroreductase family protein [Bifidobacterium]	H2O2 forming NADPH oxidase (NPOX)_B. longum ATCC15697_o_WP_012578666.1 MULTISPECIES: nitroreductase family protein [Bifidobacterium]
GCF_000471945.1	animalis	73.8	100	Bifidobacterium animalis subsp. lactis ATCC 27673, ATCC 27673 - GCF_000471945.1	GCF_000471945.1_ASM47194v1_o_WP_004217905.1 peroxiredoxin [Bifidobacterium animalis]	AhpC_B. longum NCC2705_o_WP_007056578.1 MULTISPECIES: peroxiredoxin [Bifidobacterium]
GCF_000471945.1	animalis	100	100	Bifidobacterium animalis subsp. lactis ATCC 27673, ATCC 27673 - GCF_000471945.1	GCF_000471945.1_ASM47194v1_o_WP_004219176.1 F0F1 ATP synthase subunit alpha [Bifidobacterium animalis]	Alpha subunit F1F0 ATPase (atpA)_B. animalis DSM 10140_o_WP_004219176.1 F0F1 ATP synthase subunit alpha [Bifidobacterium animalis]
GCF_000471945.1	animalis	100	100	Bifidobacterium animalis subsp. lactis ATCC 27673, ATCC 27673 - GCF_000471945.1	GCF_000471945.1_ASM47194v1_o_WP_004219170.1 F0F1 ATP synthase subunit A [Bifidobacterium animalis]	A subunit F1F0 ATPase (atpB)_B. animalis DSM 10140_o_WP_004219170.1 F0F1 ATP synthase subunit A [Bifidobacterium animalis]
GCF_000471945.1	animalis	100	100	Bifidobacterium animalis subsp. lactis ATCC 27673, ATCC 27673 - GCF_000471945.1	GCF_000471945.1_ASM47194v1_o_WP_004219181.1 F0F1 ATP synthase subunit epsilon [Bifidobacterium animalis]	Epsilon subunit F1F0 ATPase (atpC)_B. animalis DSM 10140_o_WP_004219181.1 F0F1 ATP synthase subunit epsilon [Bifidobacterium animalis]
GCF_000471945.1	animalis	100	100	Bifidobacterium animalis subsp. lactis ATCC 27673, ATCC 27673 - GCF_000471945.1	GCF_000471945.1_ASM47194v1_o_WP_004219179.1 F0F1 ATP synthase subunit beta [Bifidobacterium animalis]	Beta subunit F1F0 ATPase (atpD)_B. animalis DSM 10140_o_WP_004219179.1 F0F1 ATP synthase subunit beta [Bifidobacterium animalis]
GCF_000471945.1	animalis	100	100	Bifidobacterium animalis subsp. lactis ATCC 27673, ATCC 27673 - GCF_000471945.1	GCF_000471945.1_ASM47194v1_o_WP_004219171.1 MULTISPECIES: ATP synthase F0 subunit C [Bifidobacterium]	C subunit F1F0 ATPase (atpE)_B. animalis DSM 10140_o_WP_004219171.1 MULTISPECIES: ATP synthase F0 subunit C [Bifidobacterium]
GCF_000471945.1	animalis	100	100	Bifidobacterium animalis subsp. lactis ATCC 27673, ATCC 27673 - GCF_000471945.1	GCF_000471945.1_ASM47194v1_o_WP_004219173.1 F0F1 ATP synthase subunit B [Bifidobacterium animalis]	B subunit F1F0 ATPase (atpF)_B. animalis DSM 10140_o_WP_004219173.1 F0F1 ATP synthase subunit B [Bifidobacterium animalis]
GCF_000471945.1	animalis	100	100	Bifidobacterium animalis subsp. lactis ATCC 27673, ATCC 27673 - GCF_000471945.1	GCF_000471945.1_ASM47194v1_o_WP_004219178.1 F0F1 ATP synthase subunit gamma [Bifidobacterium animalis]	Gamma subunit F1F0 ATPase (atpG)_B. animalis DSM 10140_o_WP_004219178.1 F0F1 ATP synthase subunit gamma [Bifidobacterium animalis]
GCF_000471945.1	animalis	100	100	Bifidobacterium animalis subsp. lactis ATCC 27673, ATCC 27673 - GCF_000471945.1	GCF_000471945.1_ASM47194v1_o_WP_004269232.1 F0F1 ATP synthase subunit delta [Bifidobacterium animalis]	Delta subunit F1F0 ATPase (atpH)_B. animalis DSM 10140_o_WP_004269232.1 F0F1 ATP synthase subunit delta [Bifidobacterium animalis]
GCF_000471945.1	animalis	43.1	82.1	Bifidobacterium animalis subsp. lactis ATCC 27673, ATCC 27673 - GCF_000471945.1	GCF_000471945.1_ASM47194v1_o_WP_004217876.1 peroxiredoxin [Bifidobacterium animalis]	BCP-type thioredoxin peroxidase_B. longum NCC2705_o_WP_011068154.1 MULTISPECIES: peroxiredoxin [Bifidobacterium]
GCF_000471945.1	animalis	100	100	Bifidobacterium animalis subsp. lactis ATCC 27673, ATCC 27673 - GCF_000471945.1	GCF_000471945.1_ASM47194v1_o_WP_004217908.1 choloylglycine hydrolase family protein [Bifidobacterium animalis]	BSH_B. lactis BB-12_o_WP_004217908.1 choloylglycine hydrolase [Bifidobacterium animalis]
GCF_000471945.1	animalis	72.4	98.3	Bifidobacterium animalis subsp. lactis ATCC 27673, ATCC 27673 - GCF_000471945.1	GCF_000471945.1_ASM47194v1_o_WP_004217589.1 helix-turn-helix transcriptional regulator [Bifidobacterium animalis]	ClgR_B. breve UCC2003_o_WP_080562228.1 helix-turn-helix transcriptional regulator [Bifidobacterium breve]
GCF_000471945.1	animalis	82.4	99.9	Bifidobacterium animalis subsp. lactis ATCC 27673, ATCC 27673 - GCF_000471945.1	GCF_000471945.1_ASM47194v1_o_WP_022543125.1 ATP-dependent chaperone ClpB [Bifidobacterium animalis]	ClpB_B. breve UCC2003_o_WP_015439276.1 ATP-dependent chaperone ClpB [Bifidobacterium breve]
GCF_000471945.1	animalis	82.8	99.6	Bifidobacterium animalis subsp. lactis ATCC 27673, ATCC 27673 - GCF_000471945.1	GCF_000471945.1_ASM47194v1_o_WP_004217639.1 ATP-dependent Clp protease proteolytic subunit [Bifidobacterium animalis]	ClpP2_B. breve UCC2003_o_WP_014483863.1 ATP-dependent Clp protease proteolytic subunit [Bifidobacterium breve]
GCF_000471945.1	animalis	63.2	99.6	Bifidobacterium animalis subsp. lactis ATCC 27673, ATCC 27673 - GCF_000471945.1	GCF_000471945.1_ASM47194v1_o_WP_004217641.1 ATP-dependent Clp protease ATP-binding subunit ClpX [Bifidobacterium animalis]	ClpX_B. breve UCC2003_o_WP_003833417.1 ATP-dependent Clp protease ATP-binding subunit ClpX [Bifidobacterium breve]
GCF_000471945.1	animalis	53.5	89.9	Bifidobacterium animalis subsp. lactis ATCC 27673, ATCC 27673 - GCF_000471945.1	GCF_000471945.1_ASM47194v1_o_WP_004218935.1 cold shock domain-containing protein [Bifidobacterium animalis]	CspA_B. breve UCC2003_o_WP_003830292.1 cold-shock protein [Bifidobacterium breve]
GCF_000471945.1	animalis	75.2	100	Bifidobacterium animalis subsp. lactis ATCC 27673, ATCC 27673 - GCF_000471945.1	GCF_000471945.1_ASM47194v1_o_WP_004218160.1 cold shock domain-containing protein [Bifidobacterium animalis]	CspB_B. breve UCC2003_o_WP_003830298.1 cold shock domain-containing protein [Bifidobacterium breve]
GCF_000471945.1	animalis	60.7	99.7	Bifidobacterium animalis subsp. lactis ATCC 27673, ATCC 27673 - GCF_000471945.1	GCF_000471945.1_ASM47194v1_o_WP_004217936.1 molecular chaperone DnaJ [Bifidobacterium animalis]	DnaJ2_B. breve UCC2003_o_WP_015438803.1 molecular chaperone DnaJ [Bifidobacterium breve]
GCF_000471945.1	animalis	89.9	100	Bifidobacterium animalis subsp. lactis ATCC 27673, ATCC 27673 - GCF_000471945.1	GCF_000471945.1_ASM47194v1_o_WP_004219269.1 MULTISPECIES: molecular chaperone DnaK [Bifidobacterium]	DnaK_B. breve UCC2003_o_WP_014483299.1 MULTISPECIES: molecular chaperone DnaK [Bifidobacterium]
GCF_000471945.1	animalis	74.7	99.4	Bifidobacterium animalis subsp. lactis ATCC 27673, ATCC 27673 - GCF_000471945.1	GCF_000471945.1_ASM47194v1_o_WP_022542418.1 DNA starvation/stationary phase protection protein [Bifidobacterium animalis]	DPS_B. longum BBMN68_o_WP_007051742.1 MULTISPECIES: DNA starvation/stationary phase protection protein [Terrabacteria group]
GCF_000471945.1	animalis	87.1	99.3	Bifidobacterium animalis subsp. lactis ATCC 27673, ATCC 27673 - GCF_000471945.1	GCF_000471945.1_ASM47194v1_o_WP_004219152.1 MULTISPECIES: formyl-CoA transferase [Bifidobacterium]	Formyl-CoA transferase_B. dentium Bd1_o_WP_012902505.1 formyl-CoA transferase [Bifidobacterium dentium]
GCF_000471945.1	animalis	63.4	99.8	Bifidobacterium animalis subsp. lactis ATCC 27673, ATCC 27673 - GCF_000471945.1	GCF_000471945.1_ASM47194v1_o_WP_022543012.1 gamma-glutamylcysteine synthetase [Bifidobacterium animalis]	Glutamate-cysteine ligase_B. longum BBMN68_o_WP_013410698.1 gamma-glutamylcysteine synthetase [Bifidobacterium longum]
GCF_000471945.1	animalis	89.8	100	Bifidobacterium animalis subsp. lactis ATCC 27673, ATCC 27673 - GCF_000471945.1	GCF_000471945.1_ASM47194v1_o_WP_004218937.1 chaperonin GroEL [Bifidobacterium animalis]	GroEL_B. breve UCC2003_o_WP_003830293.1 MULTISPECIES: chaperonin GroEL [Bifidobacterium]
GCF_000471945.1	animalis	86.5	99	Bifidobacterium animalis subsp. lactis ATCC 27673, ATCC 27673 - GCF_000471945.1	GCF_000471945.1_ASM47194v1_o_WP_022542588.1 co-chaperone GroES [Bifidobacterium animalis]	GroES_B. breve UCC2003_o_WP_003829844.1 MULTISPECIES: co-chaperone GroES [Bifidobacterium]
GCF_000471945.1	animalis	54.9	99.7	Bifidobacterium animalis subsp. lactis ATCC 27673, ATCC 27673 - GCF_000471945.1	GCF_000471945.1_ASM47194v1_o_WP_022542806.1 heat-inducible transcriptional repressor HrcA [Bifidobacterium animalis]	HrcA_B. breve UCC2003_o_WP_015438802.1 heat-inducible transcriptional repressor HrcA [Bifidobacterium breve]
GCF_000471945.1	animalis	54.9	99	Bifidobacterium animalis subsp. lactis ATCC 27673, ATCC 27673 - GCF_000471945.1	GCF_000471945.1_ASM47194v1_o_WP_004269247.1 helix-turn-helix transcriptional regulator [Bifidobacterium animalis]	HspR_B. breve UCC2003_o_WP_003827990.1 MULTISPECIES: helix-turn-helix transcriptional regulator [Bifidobacterium]
GCF_000471945.1	animalis	59.1	85.5	Bifidobacterium animalis subsp. lactis ATCC 27673, ATCC 27673 - GCF_000471945.1	GCF_000471945.1_ASM47194v1_o_WP_022542440.1 trypsin-like peptidase domain-containing protein [Bifidobacterium animalis]	HtrA_B. longum NCC2705_o_WP_011068543.1 trypsin-like peptidase domain-containing protein [Bifidobacterium longum]
GCF_000471945.1	animalis	67	98.3	Bifidobacterium animalis subsp. lactis ATCC 27673, ATCC 27673 - GCF_000471945.1	GCF_000471945.1_ASM47194v1_o_WP_004218629.1 transcriptional repressor LexA [Bifidobacterium animalis]	LexA_B. breve UCC2003_o_WP_003830434.1 transcriptional repressor LexA [Bifidobacterium breve]
GCF_000471945.1	animalis	59.4	97.8	Bifidobacterium animalis subsp. lactis ATCC 27673, ATCC 27673 - GCF_000471945.1	GCF_000471945.1_ASM47194v1_o_WP_022542895.1 peptide-methionine (R)-S-oxide reductase MsrB [Bifidobacterium animalis]	MsrAB_B. longum NCC2705_o_WP_162899813.1 peptide-methionine (R)-S-oxide reductase MsrB [Bifidobacterium longum]
GCF_000471945.1	animalis	71.4	99.8	Bifidobacterium animalis subsp. lactis ATCC 27673, ATCC 27673 - GCF_000471945.1	GCF_000471945.1_ASM47194v1_o_WP_022542528.1 FAD-dependent oxidoreductase [Bifidobacterium animalis]	NADH oxidase (NOX) _B. longum NCC2705_o_WP_011068710.1 FAD-dependent oxidoreductase [Bifidobacterium longum]
GCF_000471945.1	animalis	78.6	98.3	Bifidobacterium animalis subsp. lactis ATCC 27673, ATCC 27673 - GCF_000471945.1	GCF_000471945.1_ASM47194v1_o_WP_004219148.1 oxalyl-CoA decarboxylase [Bifidobacterium animalis]	Oxalyl-CoA decarboxylase_B. dentium Bd1_o_WP_003838690.1 oxalyl-CoA decarboxylase [Bifidobacterium dentium]
GCF_000471945.1	animalis	78	99.2	Bifidobacterium animalis subsp. lactis ATCC 27673, ATCC 27673 - GCF_000471945.1	GCF_000471945.1_ASM47194v1_o_WP_022542957.1 aminopeptidase P family protein [Bifidobacterium animalis]	PePp_B. longum BBMN68_o_WP_007052570.1 aminopeptidase P family protein [Bifidobacterium longum]
GCF_000471945.1	animalis	89.9	99.9	Bifidobacterium animalis subsp. lactis ATCC 27673, ATCC 27673 - GCF_000471945.1	GCF_000471945.1_ASM47194v1_o_WP_022542510.1 RNA degradosome polyphosphate kinase [Bifidobacterium animalis]	PPK1_B. scardovii JCM 12489_o_WP_033519427.1 RNA degradosome polyphosphate kinase [Bifidobacterium scardovii]
GCF_000471945.1	animalis	79.4	97.2	Bifidobacterium animalis subsp. lactis ATCC 27673, ATCC 27673 - GCF_000471945.1	GCF_000471945.1_ASM47194v1_o_WP_004217891.1 dihydroorotate dehydrogenase [Bifidobacterium animalis]	PyrDb_B. bifidum ATCC29521_o_WP_021648026.1 dihydroorotate dehydrogenase [Bifidobacterium bifidum]
GCF_000471945.1	animalis	62.1	95.7	Bifidobacterium animalis subsp. lactis ATCC 27673, ATCC 27673 - GCF_000471945.1	GCF_000471945.1_ASM47194v1_o_WP_004217890.1 dihydroorotate dehydrogenase electron transfer subunit [Bifidobacterium animalis]	PyrK_B. bifidum ATCC29521_o_WP_003813104.1 dihydroorotate dehydrogenase electron transfer subunit [Bifidobacterium bifidum]
GCF_000471945.1	animalis	78.8	99.5	Bifidobacterium animalis subsp. lactis ATCC 27673, ATCC 27673 - GCF_000471945.1	GCF_000471945.1_ASM47194v1_o_WP_004217596.1 ribosome-associated translation inhibitor RaiA [Bifidobacterium animalis]	RaiA_B. longum BBMN68_o_WP_007054480.1 ribosome-associated translation inhibitor RaiA [Bifidobacterium longum]
GCF_000471945.1	animalis	78.1	94.4	Bifidobacterium animalis subsp. lactis ATCC 27673, ATCC 27673 - GCF_000471945.1	GCF_000471945.1_ASM47194v1_o_WP_022542923.1 recombinase RecA [Bifidobacterium animalis]	RecA_B. breve UCC2003_o_WP_015438912.1 recombinase RecA [Bifidobacterium breve]
GCF_000471945.1	animalis	50.5	99	Bifidobacterium animalis subsp. lactis ATCC 27673, ATCC 27673 - GCF_000471945.1	GCF_000471945.1_ASM47194v1_o_WP_022542922.1 regulatory protein RecX [Bifidobacterium animalis]	RecX_B. breve UCC2003_o_WP_015438911.1 RecX family transcriptional regulator [Bifidobacterium breve]
GCF_000471945.1	animalis	77.5	99.8	Bifidobacterium animalis subsp. lactis ATCC 27673, ATCC 27673 - GCF_000471945.1	GCF_000471945.1_ASM47194v1_o_WP_072633050.1 RNA polymerase sigma factor [Bifidobacterium animalis]	HrdB_B. breve UCC2003_o_WP_015438903.1 RNA polymerase sigma factor [Bifidobacterium breve]
GCF_000471945.1	animalis	75.8	86.6	Bifidobacterium animalis subsp. lactis ATCC 27673, ATCC 27673 - GCF_000471945.1	GCF_000471945.1_ASM47194v1_o_WP_004218690.1 MULTISPECIES: sigma-70 family RNA polymerase sigma factor [Bifidobacterium]	RpoE_1_B. breve UCC2003_o_WP_038426821.1 sigma-70 family RNA polymerase sigma factor [Bifidobacterium breve]
GCF_000471945.1	animalis	43.8	100	Bifidobacterium animalis subsp. lactis ATCC 27673, ATCC 27673 - GCF_000471945.1	GCF_000471945.1_ASM47194v1_o_WP_004217646.1 4Fe-4S dicluster domain-containing protein [Bifidobacterium animalis]	SdhB_B. asteroides PRL2011_o_WP_033511913.1 4Fe-4S dicluster domain-containing protein [Bifidobacterium asteroides]
GCF_000471945.1	animalis	58.5	98.5	Bifidobacterium animalis subsp. lactis ATCC 27673, ATCC 27673 - GCF_000471945.1	GCF_000471945.1_ASM47194v1_o_WP_004218999.1 thioredoxin-disulfide reductase [Bifidobacterium animalis]	Thioredoxin reductase_B. longum NCC2705_o_WP_012472072.1 thioredoxin-disulfide reductase [Bifidobacterium longum]
GCF_000471945.1	animalis	58.6	99.4	Bifidobacterium animalis subsp. lactis ATCC 27673, ATCC 27673 - GCF_000471945.1	GCF_000471945.1_ASM47194v1_o_WP_004217903.1 FAD-dependent oxidoreductase [Bifidobacterium animalis]	TrxR Thioredoxin reductase (next to AhpC)_B. longum NCC2705_o_WP_007056574.1 FAD-dependent oxidoreductase [Bifidobacterium longum]
GCF_000471945.1	animalis	60	98.1	Bifidobacterium animalis subsp. lactis ATCC 27673, ATCC 27673 - GCF_000471945.1	GCF_000471945.1_ASM47194v1_o_WP_004218155.1 universal stress protein [Bifidobacterium animalis]	UspA_(next to clpC gene)_B. breve UCC2003_o_WP_014483540.1 universal stress protein [Bifidobacterium breve]
GCF_000471945.1	animalis	73.1	98.8	Bifidobacterium animalis subsp. lactis ATCC 27673, ATCC 27673 - GCF_000471945.1	GCF_000471945.1_ASM47194v1_o_WP_004268717.1 universal stress protein [Bifidobacterium animalis]	UspA_2_B. breve UCC2003_o_WP_014484218.1 universal stress protein [Bifidobacterium breve]
GCF_000471945.1	animalis	97.8	100	Bifidobacterium animalis subsp. lactis ATCC 27673, ATCC 27673 - GCF_000471945.1	GCF_000471945.1_ASM47194v1_o_WP_004217727.1 WhiB family transcriptional regulator [Bifidobacterium animalis]	WblE_B. longum NCC2705_o_WP_003835265.1 MULTISPECIES: WhiB family transcriptional regulator [Bifidobacterium]
GCF_000471945.1	animalis	88.6	98.5	Bifidobacterium animalis subsp. lactis ATCC 27673, ATCC 27673 - GCF_000471945.1	GCF_000471945.1_ASM47194v1_o_WP_004218154.1 ATP-dependent Clp protease ATP-binding subunit [Bifidobacterium animalis]	ClpC_B. breve UCC2003_o_WP_003830303.1 ATP-dependent Clp protease ATP-binding subunit [Bifidobacterium breve]
GCF_000471945.1	animalis	69.4	100	Bifidobacterium animalis subsp. lactis ATCC 27673, ATCC 27673 - GCF_000471945.1	GCF_000471945.1_ASM47194v1_o_WP_022543160.1 nucleotide exchange factor GrpE [Bifidobacterium animalis]	GrpE_B. breve UCC2003_o_WP_003827988.1 MULTISPECIES: nucleotide exchange factor GrpE [Bifidobacterium]
GCF_000471945.1	animalis	65.9	99.7	Bifidobacterium animalis subsp. lactis ATCC 27673, ATCC 27673 - GCF_000471945.1	GCF_000471945.1_ASM47194v1_o_WP_022543159.1 J domain-containing protein [Bifidobacterium animalis]	DnaJ_B. breve UCC2003_o_WP_003827989.1 MULTISPECIES: DnaJ domain-containing protein [Bifidobacterium]
GCF_000471945.1	animalis	88.2	94.2	Bifidobacterium animalis subsp. lactis ATCC 27673, ATCC 27673 - GCF_000471945.1	GCF_000471945.1_ASM47194v1_o_WP_035136458.1 ATP-dependent Clp protease proteolytic subunit [Bifidobacterium animalis]	ClpP1_B. breve UCC2003_o_WP_003833421.1 ATP-dependent Clp protease proteolytic subunit [Bifidobacterium breve]
GCF_000471945.1	animalis	58.6	98.9	Bifidobacterium animalis subsp. lactis ATCC 27673, ATCC 27673 - GCF_000471945.1	GCF_000471945.1_ASM47194v1_o_WP_022542831.1 coproporphyrinogen III oxidase [Bifidobacterium animalis]	HemN_B. longum NCC2705_o_WP_008783712.1 radical SAM family heme chaperone HemW [Bifidobacterium longum]
GCF_000471945.1	animalis	60.5	100	Bifidobacterium animalis subsp. lactis ATCC 27673, ATCC 27673 - GCF_000471945.1	GCF_000471945.1_ASM47194v1_o_WP_004269123.1 FAD-binding protein [Bifidobacterium animalis]	SdhA_B. asteroides PRL2011_o_WP_033511903.1 FAD-dependent oxidoreductase [Bifidobacterium asteroides]
GCF_000277325.1	animalis	55.1	100	Bifidobacterium animalis subsp. lactis B420, B420 - GCF_000277325.1	GCF_000277325.1_ASM27732v1_o_WP_004219369.1 MULTISPECIES: nitroreductase family protein [Bifidobacterium]	H2O2 forming NADPH oxidase (NPOX)_B. longum ATCC15697_o_WP_012578666.1 MULTISPECIES: nitroreductase family protein [Bifidobacterium]
GCF_000277325.1	animalis	73.8	100	Bifidobacterium animalis subsp. lactis B420, B420 - GCF_000277325.1	GCF_000277325.1_ASM27732v1_o_WP_004217905.1 peroxiredoxin [Bifidobacterium animalis]	AhpC_B. longum NCC2705_o_WP_007056578.1 MULTISPECIES: peroxiredoxin [Bifidobacterium]
GCF_000277325.1	animalis	100	100	Bifidobacterium animalis subsp. lactis B420, B420 - GCF_000277325.1	GCF_000277325.1_ASM27732v1_o_WP_004219176.1 F0F1 ATP synthase subunit alpha [Bifidobacterium animalis]	Alpha subunit F1F0 ATPase (atpA)_B. animalis DSM 10140_o_WP_004219176.1 F0F1 ATP synthase subunit alpha [Bifidobacterium animalis]
GCF_000277325.1	animalis	100	100	Bifidobacterium animalis subsp. lactis B420, B420 - GCF_000277325.1	GCF_000277325.1_ASM27732v1_o_WP_004219170.1 F0F1 ATP synthase subunit A [Bifidobacterium animalis]	A subunit F1F0 ATPase (atpB)_B. animalis DSM 10140_o_WP_004219170.1 F0F1 ATP synthase subunit A [Bifidobacterium animalis]
GCF_000277325.1	animalis	100	100	Bifidobacterium animalis subsp. lactis B420, B420 - GCF_000277325.1	GCF_000277325.1_ASM27732v1_o_WP_004219181.1 F0F1 ATP synthase subunit epsilon [Bifidobacterium animalis]	Epsilon subunit F1F0 ATPase (atpC)_B. animalis DSM 10140_o_WP_004219181.1 F0F1 ATP synthase subunit epsilon [Bifidobacterium animalis]
GCF_000277325.1	animalis	100	100	Bifidobacterium animalis subsp. lactis B420, B420 - GCF_000277325.1	GCF_000277325.1_ASM27732v1_o_WP_004219179.1 F0F1 ATP synthase subunit beta [Bifidobacterium animalis]	Beta subunit F1F0 ATPase (atpD)_B. animalis DSM 10140_o_WP_004219179.1 F0F1 ATP synthase subunit beta [Bifidobacterium animalis]
GCF_000277325.1	animalis	100	100	Bifidobacterium animalis subsp. lactis B420, B420 - GCF_000277325.1	GCF_000277325.1_ASM27732v1_o_WP_004219171.1 MULTISPECIES: ATP synthase F0 subunit C [Bifidobacterium]	C subunit F1F0 ATPase (atpE)_B. animalis DSM 10140_o_WP_004219171.1 MULTISPECIES: ATP synthase F0 subunit C [Bifidobacterium]
GCF_000277325.1	animalis	100	100	Bifidobacterium animalis subsp. lactis B420, B420 - GCF_000277325.1	GCF_000277325.1_ASM27732v1_o_WP_004219173.1 F0F1 ATP synthase subunit B [Bifidobacterium animalis]	B subunit F1F0 ATPase (atpF)_B. animalis DSM 10140_o_WP_004219173.1 F0F1 ATP synthase subunit B [Bifidobacterium animalis]
GCF_000277325.1	animalis	100	100	Bifidobacterium animalis subsp. lactis B420, B420 - GCF_000277325.1	GCF_000277325.1_ASM27732v1_o_WP_004219178.1 F0F1 ATP synthase subunit gamma [Bifidobacterium animalis]	Gamma subunit F1F0 ATPase (atpG)_B. animalis DSM 10140_o_WP_004219178.1 F0F1 ATP synthase subunit gamma [Bifidobacterium animalis]
GCF_000277325.1	animalis	100	100	Bifidobacterium animalis subsp. lactis B420, B420 - GCF_000277325.1	GCF_000277325.1_ASM27732v1_o_WP_004269232.1 F0F1 ATP synthase subunit delta [Bifidobacterium animalis]	Delta subunit F1F0 ATPase (atpH)_B. animalis DSM 10140_o_WP_004269232.1 F0F1 ATP synthase subunit delta [Bifidobacterium animalis]
GCF_000277325.1	animalis	43.1	82.1	Bifidobacterium animalis subsp. lactis B420, B420 - GCF_000277325.1	GCF_000277325.1_ASM27732v1_o_WP_004217876.1 peroxiredoxin [Bifidobacterium animalis]	BCP-type thioredoxin peroxidase_B. longum NCC2705_o_WP_011068154.1 MULTISPECIES: peroxiredoxin [Bifidobacterium]
GCF_000277325.1	animalis	100	100	Bifidobacterium animalis subsp. lactis B420, B420 - GCF_000277325.1	GCF_000277325.1_ASM27732v1_o_WP_004217908.1 choloylglycine hydrolase family protein [Bifidobacterium animalis]	BSH_B. lactis BB-12_o_WP_004217908.1 choloylglycine hydrolase [Bifidobacterium animalis]
GCF_000277325.1	animalis	72.4	98.3	Bifidobacterium animalis subsp. lactis B420, B420 - GCF_000277325.1	GCF_000277325.1_ASM27732v1_o_WP_004217589.1 helix-turn-helix transcriptional regulator [Bifidobacterium animalis]	ClgR_B. breve UCC2003_o_WP_080562228.1 helix-turn-helix transcriptional regulator [Bifidobacterium breve]
GCF_000277325.1	animalis	82.5	99.9	Bifidobacterium animalis subsp. lactis B420, B420 - GCF_000277325.1	GCF_000277325.1_ASM27732v1_o_WP_004219109.1 ATP-dependent chaperone ClpB [Bifidobacterium animalis]	ClpB_B. breve UCC2003_o_WP_015439276.1 ATP-dependent chaperone ClpB [Bifidobacterium breve]
GCF_000277325.1	animalis	82.8	99.6	Bifidobacterium animalis subsp. lactis B420, B420 - GCF_000277325.1	GCF_000277325.1_ASM27732v1_o_WP_004217639.1 ATP-dependent Clp protease proteolytic subunit [Bifidobacterium animalis]	ClpP2_B. breve UCC2003_o_WP_014483863.1 ATP-dependent Clp protease proteolytic subunit [Bifidobacterium breve]
GCF_000277325.1	animalis	63.2	99.6	Bifidobacterium animalis subsp. lactis B420, B420 - GCF_000277325.1	GCF_000277325.1_ASM27732v1_o_WP_004217641.1 ATP-dependent Clp protease ATP-binding subunit ClpX [Bifidobacterium animalis]	ClpX_B. breve UCC2003_o_WP_003833417.1 ATP-dependent Clp protease ATP-binding subunit ClpX [Bifidobacterium breve]
GCF_000277325.1	animalis	53.5	89.9	Bifidobacterium animalis subsp. lactis B420, B420 - GCF_000277325.1	GCF_000277325.1_ASM27732v1_o_WP_004218935.1 cold shock domain-containing protein [Bifidobacterium animalis]	CspA_B. breve UCC2003_o_WP_003830292.1 cold-shock protein [Bifidobacterium breve]
GCF_000277325.1	animalis	75.2	100	Bifidobacterium animalis subsp. lactis B420, B420 - GCF_000277325.1	GCF_000277325.1_ASM27732v1_o_WP_004218160.1 cold shock domain-containing protein [Bifidobacterium animalis]	CspB_B. breve UCC2003_o_WP_003830298.1 cold shock domain-containing protein [Bifidobacterium breve]
GCF_000277325.1	animalis	60.7	99.7	Bifidobacterium animalis subsp. lactis B420, B420 - GCF_000277325.1	GCF_000277325.1_ASM27732v1_o_WP_004217936.1 molecular chaperone DnaJ [Bifidobacterium animalis]	DnaJ2_B. breve UCC2003_o_WP_015438803.1 molecular chaperone DnaJ [Bifidobacterium breve]
GCF_000277325.1	animalis	89.9	100	Bifidobacterium animalis subsp. lactis B420, B420 - GCF_000277325.1	GCF_000277325.1_ASM27732v1_o_WP_004219269.1 MULTISPECIES: molecular chaperone DnaK [Bifidobacterium]	DnaK_B. breve UCC2003_o_WP_014483299.1 MULTISPECIES: molecular chaperone DnaK [Bifidobacterium]
GCF_000277325.1	animalis	74.1	99.4	Bifidobacterium animalis subsp. lactis B420, B420 - GCF_000277325.1	GCF_000277325.1_ASM27732v1_o_WP_004219320.1 MULTISPECIES: DNA starvation/stationary phase protection protein [Bifidobacterium]	DPS_B. longum BBMN68_o_WP_007051742.1 MULTISPECIES: DNA starvation/stationary phase protection protein [Terrabacteria group]
GCF_000277325.1	animalis	87.1	99.3	Bifidobacterium animalis subsp. lactis B420, B420 - GCF_000277325.1	GCF_000277325.1_ASM27732v1_o_WP_004219152.1 MULTISPECIES: formyl-CoA transferase [Bifidobacterium]	Formyl-CoA transferase_B. dentium Bd1_o_WP_012902505.1 formyl-CoA transferase [Bifidobacterium dentium]
GCF_000277325.1	animalis	69.1	99.8	Bifidobacterium animalis subsp. lactis B420, B420 - GCF_000277325.1	GCF_000277325.1_ASM27732v1_o_WP_004269219.1 gamma-glutamylcysteine synthetase [Bifidobacterium animalis]	Glutamate-cysteine ligase_B. longum BBMN68_o_WP_013410698.1 gamma-glutamylcysteine synthetase [Bifidobacterium longum]
GCF_000277325.1	animalis	89.8	100	Bifidobacterium animalis subsp. lactis B420, B420 - GCF_000277325.1	GCF_000277325.1_ASM27732v1_o_WP_004218937.1 chaperonin GroEL [Bifidobacterium animalis]	GroEL_B. breve UCC2003_o_WP_003830293.1 MULTISPECIES: chaperonin GroEL [Bifidobacterium]
GCF_000277325.1	animalis	85.4	99	Bifidobacterium animalis subsp. lactis B420, B420 - GCF_000277325.1	GCF_000277325.1_ASM27732v1_o_WP_004268536.1 MULTISPECIES: co-chaperone GroES [Bifidobacterium]	GroES_B. breve UCC2003_o_WP_003829844.1 MULTISPECIES: co-chaperone GroES [Bifidobacterium]
GCF_000277325.1	animalis	54.9	99.7	Bifidobacterium animalis subsp. lactis B420, B420 - GCF_000277325.1	GCF_000277325.1_ASM27732v1_o_WP_004217935.1 heat-inducible transcriptional repressor HrcA [Bifidobacterium animalis]	HrcA_B. breve UCC2003_o_WP_015438802.1 heat-inducible transcriptional repressor HrcA [Bifidobacterium breve]
GCF_000277325.1	animalis	54.9	99	Bifidobacterium animalis subsp. lactis B420, B420 - GCF_000277325.1	GCF_000277325.1_ASM27732v1_o_WP_004269247.1 helix-turn-helix transcriptional regulator [Bifidobacterium animalis]	HspR_B. breve UCC2003_o_WP_003827990.1 MULTISPECIES: helix-turn-helix transcriptional regulator [Bifidobacterium]
GCF_000277325.1	animalis	58.9	85.5	Bifidobacterium animalis subsp. lactis B420, B420 - GCF_000277325.1	GCF_000277325.1_ASM27732v1_o_WP_004218388.1 MULTISPECIES: trypsin-like peptidase domain-containing protein [Bifidobacterium]	HtrA_B. longum NCC2705_o_WP_011068543.1 trypsin-like peptidase domain-containing protein [Bifidobacterium longum]
GCF_000277325.1	animalis	67	98.3	Bifidobacterium animalis subsp. lactis B420, B420 - GCF_000277325.1	GCF_000277325.1_ASM27732v1_o_WP_004218629.1 transcriptional repressor LexA [Bifidobacterium animalis]	LexA_B. breve UCC2003_o_WP_003830434.1 transcriptional repressor LexA [Bifidobacterium breve]
GCF_000277325.1	animalis	60	97.8	Bifidobacterium animalis subsp. lactis B420, B420 - GCF_000277325.1	GCF_000277325.1_ASM27732v1_o_WP_004217682.1 peptide-methionine (R)-S-oxide reductase MsrB [Bifidobacterium animalis]	MsrAB_B. longum NCC2705_o_WP_162899813.1 peptide-methionine (R)-S-oxide reductase MsrB [Bifidobacterium longum]
GCF_000277325.1	animalis	71.9	99.8	Bifidobacterium animalis subsp. lactis B420, B420 - GCF_000277325.1	GCF_000277325.1_ASM27732v1_o_WP_004268313.1 FAD-dependent oxidoreductase [Bifidobacterium animalis]	NADH oxidase (NOX) _B. longum NCC2705_o_WP_011068710.1 FAD-dependent oxidoreductase [Bifidobacterium longum]
GCF_000277325.1	animalis	68	100	Bifidobacterium animalis subsp. lactis B420, B420 - GCF_000277325.1	GCF_000277325.1_ASM27732v1_o_WP_004268697.1 oleate hydratase [Bifidobacterium animalis]	Oleate hydratase_B. breve NCFB 2258_o_WP_015438992.1 oleate hydratase [Bifidobacterium breve]
GCF_000277325.1	animalis	78.6	98.3	Bifidobacterium animalis subsp. lactis B420, B420 - GCF_000277325.1	GCF_000277325.1_ASM27732v1_o_WP_004219148.1 oxalyl-CoA decarboxylase [Bifidobacterium animalis]	Oxalyl-CoA decarboxylase_B. dentium Bd1_o_WP_003838690.1 oxalyl-CoA decarboxylase [Bifidobacterium dentium]
GCF_000277325.1	animalis	78.2	99.2	Bifidobacterium animalis subsp. lactis B420, B420 - GCF_000277325.1	GCF_000277325.1_ASM27732v1_o_WP_004218681.1 aminopeptidase P family protein [Bifidobacterium animalis]	PePp_B. longum BBMN68_o_WP_007052570.1 aminopeptidase P family protein [Bifidobacterium longum]
GCF_000277325.1	animalis	90.1	99.9	Bifidobacterium animalis subsp. lactis B420, B420 - GCF_000277325.1	GCF_000277325.1_ASM27732v1_o_WP_004218510.1 RNA degradosome polyphosphate kinase [Bifidobacterium animalis]	PPK1_B. scardovii JCM 12489_o_WP_033519427.1 RNA degradosome polyphosphate kinase [Bifidobacterium scardovii]
GCF_000277325.1	animalis	79.4	97.2	Bifidobacterium animalis subsp. lactis B420, B420 - GCF_000277325.1	GCF_000277325.1_ASM27732v1_o_WP_004217891.1 dihydroorotate dehydrogenase [Bifidobacterium animalis]	PyrDb_B. bifidum ATCC29521_o_WP_021648026.1 dihydroorotate dehydrogenase [Bifidobacterium bifidum]
GCF_000277325.1	animalis	62.1	95.7	Bifidobacterium animalis subsp. lactis B420, B420 - GCF_000277325.1	GCF_000277325.1_ASM27732v1_o_WP_004217890.1 dihydroorotate dehydrogenase electron transfer subunit [Bifidobacterium animalis]	PyrK_B. bifidum ATCC29521_o_WP_003813104.1 dihydroorotate dehydrogenase electron transfer subunit [Bifidobacterium bifidum]
GCF_000277325.1	animalis	78.8	99.5	Bifidobacterium animalis subsp. lactis B420, B420 - GCF_000277325.1	GCF_000277325.1_ASM27732v1_o_WP_004217596.1 ribosome-associated translation inhibitor RaiA [Bifidobacterium animalis]	RaiA_B. longum BBMN68_o_WP_007054480.1 ribosome-associated translation inhibitor RaiA [Bifidobacterium longum]
GCF_000277325.1	animalis	78.1	94.4	Bifidobacterium animalis subsp. lactis B420, B420 - GCF_000277325.1	GCF_000277325.1_ASM27732v1_o_WP_004217592.1 recombinase RecA [Bifidobacterium animalis]	RecA_B. breve UCC2003_o_WP_015438912.1 recombinase RecA [Bifidobacterium breve]
GCF_000277325.1	animalis	50.5	99	Bifidobacterium animalis subsp. lactis B420, B420 - GCF_000277325.1	GCF_000277325.1_ASM27732v1_o_WP_004217594.1 regulatory protein RecX [Bifidobacterium animalis]	RecX_B. breve UCC2003_o_WP_015438911.1 RecX family transcriptional regulator [Bifidobacterium breve]
GCF_000277325.1	animalis	77.5	99.8	Bifidobacterium animalis subsp. lactis B420, B420 - GCF_000277325.1	GCF_000277325.1_ASM27732v1_o_WP_072633050.1 RNA polymerase sigma factor [Bifidobacterium animalis]	HrdB_B. breve UCC2003_o_WP_015438903.1 RNA polymerase sigma factor [Bifidobacterium breve]
GCF_000277325.1	animalis	75.8	86.6	Bifidobacterium animalis subsp. lactis B420, B420 - GCF_000277325.1	GCF_000277325.1_ASM27732v1_o_WP_004218690.1 MULTISPECIES: sigma-70 family RNA polymerase sigma factor [Bifidobacterium]	RpoE_1_B. breve UCC2003_o_WP_038426821.1 sigma-70 family RNA polymerase sigma factor [Bifidobacterium breve]
GCF_000277325.1	animalis	43.8	100	Bifidobacterium animalis subsp. lactis B420, B420 - GCF_000277325.1	GCF_000277325.1_ASM27732v1_o_WP_004217646.1 4Fe-4S dicluster domain-containing protein [Bifidobacterium animalis]	SdhB_B. asteroides PRL2011_o_WP_033511913.1 4Fe-4S dicluster domain-containing protein [Bifidobacterium asteroides]
GCF_000277325.1	animalis	58.5	98.5	Bifidobacterium animalis subsp. lactis B420, B420 - GCF_000277325.1	GCF_000277325.1_ASM27732v1_o_WP_004218999.1 thioredoxin-disulfide reductase [Bifidobacterium animalis]	Thioredoxin reductase_B. longum NCC2705_o_WP_012472072.1 thioredoxin-disulfide reductase [Bifidobacterium longum]
GCF_000277325.1	animalis	58.6	99.4	Bifidobacterium animalis subsp. lactis B420, B420 - GCF_000277325.1	GCF_000277325.1_ASM27732v1_o_WP_004217903.1 FAD-dependent oxidoreductase [Bifidobacterium animalis]	TrxR Thioredoxin reductase (next to AhpC)_B. longum NCC2705_o_WP_007056574.1 FAD-dependent oxidoreductase [Bifidobacterium longum]
GCF_000277325.1	animalis	60	98.1	Bifidobacterium animalis subsp. lactis B420, B420 - GCF_000277325.1	GCF_000277325.1_ASM27732v1_o_WP_004218155.1 universal stress protein [Bifidobacterium animalis]	UspA_(next to clpC gene)_B. breve UCC2003_o_WP_014483540.1 universal stress protein [Bifidobacterium breve]
GCF_000277325.1	animalis	73.1	98.8	Bifidobacterium animalis subsp. lactis B420, B420 - GCF_000277325.1	GCF_000277325.1_ASM27732v1_o_WP_004268717.1 universal stress protein [Bifidobacterium animalis]	UspA_2_B. breve UCC2003_o_WP_014484218.1 universal stress protein [Bifidobacterium breve]
GCF_000277325.1	animalis	97.8	100	Bifidobacterium animalis subsp. lactis B420, B420 - GCF_000277325.1	GCF_000277325.1_ASM27732v1_o_WP_004217727.1 WhiB family transcriptional regulator [Bifidobacterium animalis]	WblE_B. longum NCC2705_o_WP_003835265.1 MULTISPECIES: WhiB family transcriptional regulator [Bifidobacterium]
GCF_000277325.1	animalis	69.8	100	Bifidobacterium animalis subsp. lactis B420, B420 - GCF_000277325.1	GCF_000277325.1_ASM27732v1_o_WP_004219270.1 MULTISPECIES: nucleotide exchange factor GrpE [Bifidobacterium]	GrpE_B. breve UCC2003_o_WP_003827988.1 MULTISPECIES: nucleotide exchange factor GrpE [Bifidobacterium]
GCF_000277325.1	animalis	88.6	98.5	Bifidobacterium animalis subsp. lactis B420, B420 - GCF_000277325.1	GCF_000277325.1_ASM27732v1_o_WP_004218154.1 ATP-dependent Clp protease ATP-binding subunit [Bifidobacterium animalis]	ClpC_B. breve UCC2003_o_WP_003830303.1 ATP-dependent Clp protease ATP-binding subunit [Bifidobacterium breve]
GCF_000277325.1	animalis	65.9	99.7	Bifidobacterium animalis subsp. lactis B420, B420 - GCF_000277325.1	GCF_000277325.1_ASM27732v1_o_WP_004219274.1 J domain-containing protein [Bifidobacterium animalis]	DnaJ_B. breve UCC2003_o_WP_003827989.1 MULTISPECIES: DnaJ domain-containing protein [Bifidobacterium]
GCF_000277325.1	animalis	88.2	94.2	Bifidobacterium animalis subsp. lactis B420, B420 - GCF_000277325.1	GCF_000277325.1_ASM27732v1_o_WP_035136458.1 ATP-dependent Clp protease proteolytic subunit [Bifidobacterium animalis]	ClpP1_B. breve UCC2003_o_WP_003833421.1 ATP-dependent Clp protease proteolytic subunit [Bifidobacterium breve]
GCF_000277325.1	animalis	58.6	98.9	Bifidobacterium animalis subsp. lactis B420, B420 - GCF_000277325.1	GCF_000277325.1_ASM27732v1_o_WP_004217870.1 coproporphyrinogen III oxidase [Bifidobacterium animalis]	HemN_B. longum NCC2705_o_WP_008783712.1 radical SAM family heme chaperone HemW [Bifidobacterium longum]
GCF_000277325.1	animalis	60.5	100	Bifidobacterium animalis subsp. lactis B420, B420 - GCF_000277325.1	GCF_000277325.1_ASM27732v1_o_WP_004269123.1 FAD-binding protein [Bifidobacterium animalis]	SdhA_B. asteroides PRL2011_o_WP_033511903.1 FAD-dependent oxidoreductase [Bifidobacterium asteroides]
GCF_000025245.2	animalis	88.6	98.5	Bifidobacterium animalis subsp. lactis BB-12, BB-12 - GCF_000025245.2	GCF_000025245.2_ASM2524v2_o_WP_004218154.1 ATP-dependent Clp protease ATP-binding subunit [Bifidobacterium animalis]	ClpC_B. breve UCC2003_o_WP_003830303.1 ATP-dependent Clp protease ATP-binding subunit [Bifidobacterium breve]
GCF_000025245.2	animalis	69.8	100	Bifidobacterium animalis subsp. lactis BB-12, BB-12 - GCF_000025245.2	GCF_000025245.2_ASM2524v2_o_WP_004219270.1 MULTISPECIES: nucleotide exchange factor GrpE [Bifidobacterium]	GrpE_B. breve UCC2003_o_WP_003827988.1 MULTISPECIES: nucleotide exchange factor GrpE [Bifidobacterium]
GCF_000025245.2	animalis	55.1	100	Bifidobacterium animalis subsp. lactis BB-12, BB-12 - GCF_000025245.2	GCF_000025245.2_ASM2524v2_o_WP_004219369.1 MULTISPECIES: nitroreductase family protein [Bifidobacterium]	H2O2 forming NADPH oxidase (NPOX)_B. longum ATCC15697_o_WP_012578666.1 MULTISPECIES: nitroreductase family protein [Bifidobacterium]
GCF_000025245.2	animalis	73.8	100	Bifidobacterium animalis subsp. lactis BB-12, BB-12 - GCF_000025245.2	GCF_000025245.2_ASM2524v2_o_WP_004217905.1 peroxiredoxin [Bifidobacterium animalis]	AhpC_B. longum NCC2705_o_WP_007056578.1 MULTISPECIES: peroxiredoxin [Bifidobacterium]
GCF_000025245.2	animalis	100	100	Bifidobacterium animalis subsp. lactis BB-12, BB-12 - GCF_000025245.2	GCF_000025245.2_ASM2524v2_o_WP_004219176.1 F0F1 ATP synthase subunit alpha [Bifidobacterium animalis]	Alpha subunit F1F0 ATPase (atpA)_B. animalis DSM 10140_o_WP_004219176.1 F0F1 ATP synthase subunit alpha [Bifidobacterium animalis]
GCF_000025245.2	animalis	100	100	Bifidobacterium animalis subsp. lactis BB-12, BB-12 - GCF_000025245.2	GCF_000025245.2_ASM2524v2_o_WP_004219170.1 F0F1 ATP synthase subunit A [Bifidobacterium animalis]	A subunit F1F0 ATPase (atpB)_B. animalis DSM 10140_o_WP_004219170.1 F0F1 ATP synthase subunit A [Bifidobacterium animalis]
GCF_000025245.2	animalis	100	100	Bifidobacterium animalis subsp. lactis BB-12, BB-12 - GCF_000025245.2	GCF_000025245.2_ASM2524v2_o_WP_004219181.1 F0F1 ATP synthase subunit epsilon [Bifidobacterium animalis]	Epsilon subunit F1F0 ATPase (atpC)_B. animalis DSM 10140_o_WP_004219181.1 F0F1 ATP synthase subunit epsilon [Bifidobacterium animalis]
GCF_000025245.2	animalis	100	100	Bifidobacterium animalis subsp. lactis BB-12, BB-12 - GCF_000025245.2	GCF_000025245.2_ASM2524v2_o_WP_004219179.1 F0F1 ATP synthase subunit beta [Bifidobacterium animalis]	Beta subunit F1F0 ATPase (atpD)_B. animalis DSM 10140_o_WP_004219179.1 F0F1 ATP synthase subunit beta [Bifidobacterium animalis]
GCF_000025245.2	animalis	100	100	Bifidobacterium animalis subsp. lactis BB-12, BB-12 - GCF_000025245.2	GCF_000025245.2_ASM2524v2_o_WP_004219171.1 MULTISPECIES: ATP synthase F0 subunit C [Bifidobacterium]	C subunit F1F0 ATPase (atpE)_B. animalis DSM 10140_o_WP_004219171.1 MULTISPECIES: ATP synthase F0 subunit C [Bifidobacterium]
GCF_000025245.2	animalis	100	100	Bifidobacterium animalis subsp. lactis BB-12, BB-12 - GCF_000025245.2	GCF_000025245.2_ASM2524v2_o_WP_004219173.1 F0F1 ATP synthase subunit B [Bifidobacterium animalis]	B subunit F1F0 ATPase (atpF)_B. animalis DSM 10140_o_WP_004219173.1 F0F1 ATP synthase subunit B [Bifidobacterium animalis]
GCF_000025245.2	animalis	100	100	Bifidobacterium animalis subsp. lactis BB-12, BB-12 - GCF_000025245.2	GCF_000025245.2_ASM2524v2_o_WP_004219178.1 F0F1 ATP synthase subunit gamma [Bifidobacterium animalis]	Gamma subunit F1F0 ATPase (atpG)_B. animalis DSM 10140_o_WP_004219178.1 F0F1 ATP synthase subunit gamma [Bifidobacterium animalis]
GCF_000025245.2	animalis	100	100	Bifidobacterium animalis subsp. lactis BB-12, BB-12 - GCF_000025245.2	GCF_000025245.2_ASM2524v2_o_WP_004269232.1 F0F1 ATP synthase subunit delta [Bifidobacterium animalis]	Delta subunit F1F0 ATPase (atpH)_B. animalis DSM 10140_o_WP_004269232.1 F0F1 ATP synthase subunit delta [Bifidobacterium animalis]
GCF_000025245.2	animalis	43.1	82.1	Bifidobacterium animalis subsp. lactis BB-12, BB-12 - GCF_000025245.2	GCF_000025245.2_ASM2524v2_o_WP_004217876.1 peroxiredoxin [Bifidobacterium animalis]	BCP-type thioredoxin peroxidase_B. longum NCC2705_o_WP_011068154.1 MULTISPECIES: peroxiredoxin [Bifidobacterium]
GCF_000025245.2	animalis	100	100	Bifidobacterium animalis subsp. lactis BB-12, BB-12 - GCF_000025245.2	GCF_000025245.2_ASM2524v2_o_WP_004217908.1 choloylglycine hydrolase [Bifidobacterium animalis]	BSH_B. lactis BB-12_o_WP_004217908.1 choloylglycine hydrolase [Bifidobacterium animalis]
GCF_000025245.2	animalis	72.4	98.3	Bifidobacterium animalis subsp. lactis BB-12, BB-12 - GCF_000025245.2	GCF_000025245.2_ASM2524v2_o_WP_004217589.1 helix-turn-helix transcriptional regulator [Bifidobacterium animalis]	ClgR_B. breve UCC2003_o_WP_080562228.1 helix-turn-helix transcriptional regulator [Bifidobacterium breve]
GCF_000025245.2	animalis	82.5	99.9	Bifidobacterium animalis subsp. lactis BB-12, BB-12 - GCF_000025245.2	GCF_000025245.2_ASM2524v2_o_WP_004219109.1 ATP-dependent chaperone ClpB [Bifidobacterium animalis]	ClpB_B. breve UCC2003_o_WP_015439276.1 ATP-dependent chaperone ClpB [Bifidobacterium breve]
GCF_000025245.2	animalis	82.8	99.6	Bifidobacterium animalis subsp. lactis BB-12, BB-12 - GCF_000025245.2	GCF_000025245.2_ASM2524v2_o_WP_004217639.1 ATP-dependent Clp protease proteolytic subunit [Bifidobacterium animalis]	ClpP2_B. breve UCC2003_o_WP_014483863.1 ATP-dependent Clp protease proteolytic subunit [Bifidobacterium breve]
GCF_000025245.2	animalis	63.2	99.6	Bifidobacterium animalis subsp. lactis BB-12, BB-12 - GCF_000025245.2	GCF_000025245.2_ASM2524v2_o_WP_004217641.1 ATP-dependent Clp protease ATP-binding subunit ClpX [Bifidobacterium animalis]	ClpX_B. breve UCC2003_o_WP_003833417.1 ATP-dependent Clp protease ATP-binding subunit ClpX [Bifidobacterium breve]
GCF_000025245.2	animalis	53.5	89.9	Bifidobacterium animalis subsp. lactis BB-12, BB-12 - GCF_000025245.2	GCF_000025245.2_ASM2524v2_o_WP_004218935.1 cold shock domain-containing protein [Bifidobacterium animalis]	CspA_B. breve UCC2003_o_WP_003830292.1 cold-shock protein [Bifidobacterium breve]
GCF_000025245.2	animalis	75.2	100	Bifidobacterium animalis subsp. lactis BB-12, BB-12 - GCF_000025245.2	GCF_000025245.2_ASM2524v2_o_WP_004218160.1 cold shock domain-containing protein [Bifidobacterium animalis]	CspB_B. breve UCC2003_o_WP_003830298.1 cold shock domain-containing protein [Bifidobacterium breve]
GCF_000025245.2	animalis	60.7	99.7	Bifidobacterium animalis subsp. lactis BB-12, BB-12 - GCF_000025245.2	GCF_000025245.2_ASM2524v2_o_WP_004217936.1 molecular chaperone DnaJ [Bifidobacterium animalis]	DnaJ2_B. breve UCC2003_o_WP_015438803.1 molecular chaperone DnaJ [Bifidobacterium breve]
GCF_000025245.2	animalis	89.9	100	Bifidobacterium animalis subsp. lactis BB-12, BB-12 - GCF_000025245.2	GCF_000025245.2_ASM2524v2_o_WP_004219269.1 MULTISPECIES: molecular chaperone DnaK [Bifidobacterium]	DnaK_B. breve UCC2003_o_WP_014483299.1 MULTISPECIES: molecular chaperone DnaK [Bifidobacterium]
GCF_000025245.2	animalis	74.1	99.4	Bifidobacterium animalis subsp. lactis BB-12, BB-12 - GCF_000025245.2	GCF_000025245.2_ASM2524v2_o_WP_004219320.1 MULTISPECIES: DNA starvation/stationary phase protection protein [Bifidobacterium]	DPS_B. longum BBMN68_o_WP_007051742.1 MULTISPECIES: DNA starvation/stationary phase protection protein [Terrabacteria group]
GCF_000025245.2	animalis	87.1	99.3	Bifidobacterium animalis subsp. lactis BB-12, BB-12 - GCF_000025245.2	GCF_000025245.2_ASM2524v2_o_WP_004219152.1 MULTISPECIES: formyl-CoA transferase [Bifidobacterium]	Formyl-CoA transferase_B. dentium Bd1_o_WP_012902505.1 formyl-CoA transferase [Bifidobacterium dentium]
GCF_000025245.2	animalis	69.1	99.8	Bifidobacterium animalis subsp. lactis BB-12, BB-12 - GCF_000025245.2	GCF_000025245.2_ASM2524v2_o_WP_004269219.1 gamma-glutamylcysteine synthetase [Bifidobacterium animalis]	Glutamate-cysteine ligase_B. longum BBMN68_o_WP_013410698.1 gamma-glutamylcysteine synthetase [Bifidobacterium longum]
GCF_000025245.2	animalis	89.8	100	Bifidobacterium animalis subsp. lactis BB-12, BB-12 - GCF_000025245.2	GCF_000025245.2_ASM2524v2_o_WP_004218937.1 chaperonin GroEL [Bifidobacterium animalis]	GroEL_B. breve UCC2003_o_WP_003830293.1 MULTISPECIES: chaperonin GroEL [Bifidobacterium]
GCF_000025245.2	animalis	85.4	99	Bifidobacterium animalis subsp. lactis BB-12, BB-12 - GCF_000025245.2	GCF_000025245.2_ASM2524v2_o_WP_004268536.1 MULTISPECIES: co-chaperone GroES [Bifidobacterium]	GroES_B. breve UCC2003_o_WP_003829844.1 MULTISPECIES: co-chaperone GroES [Bifidobacterium]
GCF_000025245.2	animalis	54.9	99.7	Bifidobacterium animalis subsp. lactis BB-12, BB-12 - GCF_000025245.2	GCF_000025245.2_ASM2524v2_o_WP_004217935.1 heat-inducible transcriptional repressor HrcA [Bifidobacterium animalis]	HrcA_B. breve UCC2003_o_WP_015438802.1 heat-inducible transcriptional repressor HrcA [Bifidobacterium breve]
GCF_000025245.2	animalis	54.9	99	Bifidobacterium animalis subsp. lactis BB-12, BB-12 - GCF_000025245.2	GCF_000025245.2_ASM2524v2_o_WP_004269247.1 helix-turn-helix transcriptional regulator [Bifidobacterium animalis]	HspR_B. breve UCC2003_o_WP_003827990.1 MULTISPECIES: helix-turn-helix transcriptional regulator [Bifidobacterium]
GCF_000025245.2	animalis	58.9	85.5	Bifidobacterium animalis subsp. lactis BB-12, BB-12 - GCF_000025245.2	GCF_000025245.2_ASM2524v2_o_WP_004218388.1 MULTISPECIES: trypsin-like peptidase domain-containing protein [Bifidobacterium]	HtrA_B. longum NCC2705_o_WP_011068543.1 trypsin-like peptidase domain-containing protein [Bifidobacterium longum]
GCF_000025245.2	animalis	67	98.3	Bifidobacterium animalis subsp. lactis BB-12, BB-12 - GCF_000025245.2	GCF_000025245.2_ASM2524v2_o_WP_004218629.1 transcriptional repressor LexA [Bifidobacterium animalis]	LexA_B. breve UCC2003_o_WP_003830434.1 transcriptional repressor LexA [Bifidobacterium breve]
GCF_000025245.2	animalis	60	97.8	Bifidobacterium animalis subsp. lactis BB-12, BB-12 - GCF_000025245.2	GCF_000025245.2_ASM2524v2_o_WP_004217682.1 peptide-methionine (R)-S-oxide reductase MsrB [Bifidobacterium animalis]	MsrAB_B. longum NCC2705_o_WP_162899813.1 peptide-methionine (R)-S-oxide reductase MsrB [Bifidobacterium longum]
GCF_000025245.2	animalis	71.9	99.8	Bifidobacterium animalis subsp. lactis BB-12, BB-12 - GCF_000025245.2	GCF_000025245.2_ASM2524v2_o_WP_004268313.1 FAD-dependent oxidoreductase [Bifidobacterium animalis]	NADH oxidase (NOX) _B. longum NCC2705_o_WP_011068710.1 FAD-dependent oxidoreductase [Bifidobacterium longum]
GCF_000025245.2	animalis	68	100	Bifidobacterium animalis subsp. lactis BB-12, BB-12 - GCF_000025245.2	GCF_000025245.2_ASM2524v2_o_WP_004268697.1 oleate hydratase [Bifidobacterium animalis]	Oleate hydratase_B. breve NCFB 2258_o_WP_015438992.1 oleate hydratase [Bifidobacterium breve]
GCF_000025245.2	animalis	78.6	98.3	Bifidobacterium animalis subsp. lactis BB-12, BB-12 - GCF_000025245.2	GCF_000025245.2_ASM2524v2_o_WP_004219148.1 oxalyl-CoA decarboxylase [Bifidobacterium animalis]	Oxalyl-CoA decarboxylase_B. dentium Bd1_o_WP_003838690.1 oxalyl-CoA decarboxylase [Bifidobacterium dentium]
GCF_000025245.2	animalis	78.2	99.2	Bifidobacterium animalis subsp. lactis BB-12, BB-12 - GCF_000025245.2	GCF_000025245.2_ASM2524v2_o_WP_004218681.1 aminopeptidase P family protein [Bifidobacterium animalis]	PePp_B. longum BBMN68_o_WP_007052570.1 aminopeptidase P family protein [Bifidobacterium longum]
GCF_000025245.2	animalis	90.1	99.9	Bifidobacterium animalis subsp. lactis BB-12, BB-12 - GCF_000025245.2	GCF_000025245.2_ASM2524v2_o_WP_004218510.1 RNA degradosome polyphosphate kinase [Bifidobacterium animalis]	PPK1_B. scardovii JCM 12489_o_WP_033519427.1 RNA degradosome polyphosphate kinase [Bifidobacterium scardovii]
GCF_000025245.2	animalis	79.4	97.2	Bifidobacterium animalis subsp. lactis BB-12, BB-12 - GCF_000025245.2	GCF_000025245.2_ASM2524v2_o_WP_004217891.1 dihydroorotate dehydrogenase [Bifidobacterium animalis]	PyrDb_B. bifidum ATCC29521_o_WP_021648026.1 dihydroorotate dehydrogenase [Bifidobacterium bifidum]
GCF_000025245.2	animalis	62.1	95.7	Bifidobacterium animalis subsp. lactis BB-12, BB-12 - GCF_000025245.2	GCF_000025245.2_ASM2524v2_o_WP_004217890.1 dihydroorotate dehydrogenase electron transfer subunit [Bifidobacterium animalis]	PyrK_B. bifidum ATCC29521_o_WP_003813104.1 dihydroorotate dehydrogenase electron transfer subunit [Bifidobacterium bifidum]
GCF_000025245.2	animalis	78.8	99.5	Bifidobacterium animalis subsp. lactis BB-12, BB-12 - GCF_000025245.2	GCF_000025245.2_ASM2524v2_o_WP_004217596.1 ribosome-associated translation inhibitor RaiA [Bifidobacterium animalis]	RaiA_B. longum BBMN68_o_WP_007054480.1 ribosome-associated translation inhibitor RaiA [Bifidobacterium longum]
GCF_000025245.2	animalis	78.1	94.4	Bifidobacterium animalis subsp. lactis BB-12, BB-12 - GCF_000025245.2	GCF_000025245.2_ASM2524v2_o_WP_004217592.1 recombinase RecA [Bifidobacterium animalis]	RecA_B. breve UCC2003_o_WP_015438912.1 recombinase RecA [Bifidobacterium breve]
GCF_000025245.2	animalis	50.5	99	Bifidobacterium animalis subsp. lactis BB-12, BB-12 - GCF_000025245.2	GCF_000025245.2_ASM2524v2_o_WP_004217594.1 regulatory protein RecX [Bifidobacterium animalis]	RecX_B. breve UCC2003_o_WP_015438911.1 RecX family transcriptional regulator [Bifidobacterium breve]
GCF_000025245.2	animalis	77.5	99.8	Bifidobacterium animalis subsp. lactis BB-12, BB-12 - GCF_000025245.2	GCF_000025245.2_ASM2524v2_o_WP_072633050.1 RNA polymerase sigma factor [Bifidobacterium animalis]	HrdB_B. breve UCC2003_o_WP_015438903.1 RNA polymerase sigma factor [Bifidobacterium breve]
GCF_000025245.2	animalis	75.8	86.6	Bifidobacterium animalis subsp. lactis BB-12, BB-12 - GCF_000025245.2	GCF_000025245.2_ASM2524v2_o_WP_004218690.1 MULTISPECIES: sigma-70 family RNA polymerase sigma factor [Bifidobacterium]	RpoE_1_B. breve UCC2003_o_WP_038426821.1 sigma-70 family RNA polymerase sigma factor [Bifidobacterium breve]
GCF_000025245.2	animalis	43.8	100	Bifidobacterium animalis subsp. lactis BB-12, BB-12 - GCF_000025245.2	GCF_000025245.2_ASM2524v2_o_WP_004217646.1 4Fe-4S dicluster domain-containing protein [Bifidobacterium animalis]	SdhB_B. asteroides PRL2011_o_WP_033511913.1 4Fe-4S dicluster domain-containing protein [Bifidobacterium asteroides]
GCF_000025245.2	animalis	58.5	98.5	Bifidobacterium animalis subsp. lactis BB-12, BB-12 - GCF_000025245.2	GCF_000025245.2_ASM2524v2_o_WP_004218999.1 thioredoxin-disulfide reductase [Bifidobacterium animalis]	Thioredoxin reductase_B. longum NCC2705_o_WP_012472072.1 thioredoxin-disulfide reductase [Bifidobacterium longum]
GCF_000025245.2	animalis	58.6	99.4	Bifidobacterium animalis subsp. lactis BB-12, BB-12 - GCF_000025245.2	GCF_000025245.2_ASM2524v2_o_WP_004217903.1 FAD-dependent oxidoreductase [Bifidobacterium animalis]	TrxR Thioredoxin reductase (next to AhpC)_B. longum NCC2705_o_WP_007056574.1 FAD-dependent oxidoreductase [Bifidobacterium longum]
GCF_000025245.2	animalis	60	98.1	Bifidobacterium animalis subsp. lactis BB-12, BB-12 - GCF_000025245.2	GCF_000025245.2_ASM2524v2_o_WP_004218155.1 universal stress protein [Bifidobacterium animalis]	UspA_(next to clpC gene)_B. breve UCC2003_o_WP_014483540.1 universal stress protein [Bifidobacterium breve]
GCF_000025245.2	animalis	73.1	98.8	Bifidobacterium animalis subsp. lactis BB-12, BB-12 - GCF_000025245.2	GCF_000025245.2_ASM2524v2_o_WP_004268717.1 universal stress protein [Bifidobacterium animalis]	UspA_2_B. breve UCC2003_o_WP_014484218.1 universal stress protein [Bifidobacterium breve]
GCF_000025245.2	animalis	97.8	100	Bifidobacterium animalis subsp. lactis BB-12, BB-12 - GCF_000025245.2	GCF_000025245.2_ASM2524v2_o_WP_004217727.1 WhiB family transcriptional regulator [Bifidobacterium animalis]	WblE_B. longum NCC2705_o_WP_003835265.1 MULTISPECIES: WhiB family transcriptional regulator [Bifidobacterium]
GCF_000025245.2	animalis	65.9	99.7	Bifidobacterium animalis subsp. lactis BB-12, BB-12 - GCF_000025245.2	GCF_000025245.2_ASM2524v2_o_WP_004219274.1 J domain-containing protein [Bifidobacterium animalis]	DnaJ_B. breve UCC2003_o_WP_003827989.1 MULTISPECIES: DnaJ domain-containing protein [Bifidobacterium]
GCF_000025245.2	animalis	88.2	94.2	Bifidobacterium animalis subsp. lactis BB-12, BB-12 - GCF_000025245.2	GCF_000025245.2_ASM2524v2_o_WP_035136458.1 ATP-dependent Clp protease proteolytic subunit [Bifidobacterium animalis]	ClpP1_B. breve UCC2003_o_WP_003833421.1 ATP-dependent Clp protease proteolytic subunit [Bifidobacterium breve]
GCF_000025245.2	animalis	58.6	98.9	Bifidobacterium animalis subsp. lactis BB-12, BB-12 - GCF_000025245.2	GCF_000025245.2_ASM2524v2_o_WP_004217870.1 coproporphyrinogen III oxidase [Bifidobacterium animalis]	HemN_B. longum NCC2705_o_WP_008783712.1 radical SAM family heme chaperone HemW [Bifidobacterium longum]
GCF_000025245.2	animalis	60.5	100	Bifidobacterium animalis subsp. lactis BB-12, BB-12 - GCF_000025245.2	GCF_000025245.2_ASM2524v2_o_WP_004269123.1 FAD-binding protein [Bifidobacterium animalis]	SdhA_B. asteroides PRL2011_o_WP_033511903.1 FAD-dependent oxidoreductase [Bifidobacterium asteroides]
GCF_000277345.1	animalis	55.1	100	Bifidobacterium animalis subsp. lactis Bi-07, Bi-07 - GCF_000277345.1	GCF_000277345.1_ASM27734v1_o_WP_004219369.1 MULTISPECIES: nitroreductase family protein [Bifidobacterium]	H2O2 forming NADPH oxidase (NPOX)_B. longum ATCC15697_o_WP_012578666.1 MULTISPECIES: nitroreductase family protein [Bifidobacterium]
GCF_000277345.1	animalis	73.8	100	Bifidobacterium animalis subsp. lactis Bi-07, Bi-07 - GCF_000277345.1	GCF_000277345.1_ASM27734v1_o_WP_004217905.1 peroxiredoxin [Bifidobacterium animalis]	AhpC_B. longum NCC2705_o_WP_007056578.1 MULTISPECIES: peroxiredoxin [Bifidobacterium]
GCF_000277345.1	animalis	100	100	Bifidobacterium animalis subsp. lactis Bi-07, Bi-07 - GCF_000277345.1	GCF_000277345.1_ASM27734v1_o_WP_004219176.1 F0F1 ATP synthase subunit alpha [Bifidobacterium animalis]	Alpha subunit F1F0 ATPase (atpA)_B. animalis DSM 10140_o_WP_004219176.1 F0F1 ATP synthase subunit alpha [Bifidobacterium animalis]
GCF_000277345.1	animalis	100	100	Bifidobacterium animalis subsp. lactis Bi-07, Bi-07 - GCF_000277345.1	GCF_000277345.1_ASM27734v1_o_WP_004219170.1 F0F1 ATP synthase subunit A [Bifidobacterium animalis]	A subunit F1F0 ATPase (atpB)_B. animalis DSM 10140_o_WP_004219170.1 F0F1 ATP synthase subunit A [Bifidobacterium animalis]
GCF_000277345.1	animalis	100	100	Bifidobacterium animalis subsp. lactis Bi-07, Bi-07 - GCF_000277345.1	GCF_000277345.1_ASM27734v1_o_WP_004219181.1 F0F1 ATP synthase subunit epsilon [Bifidobacterium animalis]	Epsilon subunit F1F0 ATPase (atpC)_B. animalis DSM 10140_o_WP_004219181.1 F0F1 ATP synthase subunit epsilon [Bifidobacterium animalis]
GCF_000277345.1	animalis	100	100	Bifidobacterium animalis subsp. lactis Bi-07, Bi-07 - GCF_000277345.1	GCF_000277345.1_ASM27734v1_o_WP_004219179.1 F0F1 ATP synthase subunit beta [Bifidobacterium animalis]	Beta subunit F1F0 ATPase (atpD)_B. animalis DSM 10140_o_WP_004219179.1 F0F1 ATP synthase subunit beta [Bifidobacterium animalis]
GCF_000277345.1	animalis	100	100	Bifidobacterium animalis subsp. lactis Bi-07, Bi-07 - GCF_000277345.1	GCF_000277345.1_ASM27734v1_o_WP_004219171.1 MULTISPECIES: ATP synthase F0 subunit C [Bifidobacterium]	C subunit F1F0 ATPase (atpE)_B. animalis DSM 10140_o_WP_004219171.1 MULTISPECIES: ATP synthase F0 subunit C [Bifidobacterium]
GCF_000277345.1	animalis	100	100	Bifidobacterium animalis subsp. lactis Bi-07, Bi-07 - GCF_000277345.1	GCF_000277345.1_ASM27734v1_o_WP_004219173.1 F0F1 ATP synthase subunit B [Bifidobacterium animalis]	B subunit F1F0 ATPase (atpF)_B. animalis DSM 10140_o_WP_004219173.1 F0F1 ATP synthase subunit B [Bifidobacterium animalis]
GCF_000277345.1	animalis	100	100	Bifidobacterium animalis subsp. lactis Bi-07, Bi-07 - GCF_000277345.1	GCF_000277345.1_ASM27734v1_o_WP_004219178.1 F0F1 ATP synthase subunit gamma [Bifidobacterium animalis]	Gamma subunit F1F0 ATPase (atpG)_B. animalis DSM 10140_o_WP_004219178.1 F0F1 ATP synthase subunit gamma [Bifidobacterium animalis]
GCF_000277345.1	animalis	100	100	Bifidobacterium animalis subsp. lactis Bi-07, Bi-07 - GCF_000277345.1	GCF_000277345.1_ASM27734v1_o_WP_004269232.1 F0F1 ATP synthase subunit delta [Bifidobacterium animalis]	Delta subunit F1F0 ATPase (atpH)_B. animalis DSM 10140_o_WP_004269232.1 F0F1 ATP synthase subunit delta [Bifidobacterium animalis]
GCF_000277345.1	animalis	43.1	82.1	Bifidobacterium animalis subsp. lactis Bi-07, Bi-07 - GCF_000277345.1	GCF_000277345.1_ASM27734v1_o_WP_004217876.1 peroxiredoxin [Bifidobacterium animalis]	BCP-type thioredoxin peroxidase_B. longum NCC2705_o_WP_011068154.1 MULTISPECIES: peroxiredoxin [Bifidobacterium]
GCF_000277345.1	animalis	100	100	Bifidobacterium animalis subsp. lactis Bi-07, Bi-07 - GCF_000277345.1	GCF_000277345.1_ASM27734v1_o_WP_004217908.1 choloylglycine hydrolase family protein [Bifidobacterium animalis]	BSH_B. lactis BB-12_o_WP_004217908.1 choloylglycine hydrolase [Bifidobacterium animalis]
GCF_000277345.1	animalis	72.4	98.3	Bifidobacterium animalis subsp. lactis Bi-07, Bi-07 - GCF_000277345.1	GCF_000277345.1_ASM27734v1_o_WP_004217589.1 helix-turn-helix transcriptional regulator [Bifidobacterium animalis]	ClgR_B. breve UCC2003_o_WP_080562228.1 helix-turn-helix transcriptional regulator [Bifidobacterium breve]
GCF_000277345.1	animalis	82.5	99.9	Bifidobacterium animalis subsp. lactis Bi-07, Bi-07 - GCF_000277345.1	GCF_000277345.1_ASM27734v1_o_WP_004219109.1 ATP-dependent chaperone ClpB [Bifidobacterium animalis]	ClpB_B. breve UCC2003_o_WP_015439276.1 ATP-dependent chaperone ClpB [Bifidobacterium breve]
GCF_000277345.1	animalis	82.8	99.6	Bifidobacterium animalis subsp. lactis Bi-07, Bi-07 - GCF_000277345.1	GCF_000277345.1_ASM27734v1_o_WP_004217639.1 ATP-dependent Clp protease proteolytic subunit [Bifidobacterium animalis]	ClpP2_B. breve UCC2003_o_WP_014483863.1 ATP-dependent Clp protease proteolytic subunit [Bifidobacterium breve]
GCF_000277345.1	animalis	63.2	99.6	Bifidobacterium animalis subsp. lactis Bi-07, Bi-07 - GCF_000277345.1	GCF_000277345.1_ASM27734v1_o_WP_004217641.1 ATP-dependent Clp protease ATP-binding subunit ClpX [Bifidobacterium animalis]	ClpX_B. breve UCC2003_o_WP_003833417.1 ATP-dependent Clp protease ATP-binding subunit ClpX [Bifidobacterium breve]
GCF_000277345.1	animalis	53.5	89.9	Bifidobacterium animalis subsp. lactis Bi-07, Bi-07 - GCF_000277345.1	GCF_000277345.1_ASM27734v1_o_WP_004218935.1 cold shock domain-containing protein [Bifidobacterium animalis]	CspA_B. breve UCC2003_o_WP_003830292.1 cold-shock protein [Bifidobacterium breve]
GCF_000277345.1	animalis	75.2	100	Bifidobacterium animalis subsp. lactis Bi-07, Bi-07 - GCF_000277345.1	GCF_000277345.1_ASM27734v1_o_WP_004218160.1 cold shock domain-containing protein [Bifidobacterium animalis]	CspB_B. breve UCC2003_o_WP_003830298.1 cold shock domain-containing protein [Bifidobacterium breve]
GCF_000277345.1	animalis	60.7	99.7	Bifidobacterium animalis subsp. lactis Bi-07, Bi-07 - GCF_000277345.1	GCF_000277345.1_ASM27734v1_o_WP_004217936.1 molecular chaperone DnaJ [Bifidobacterium animalis]	DnaJ2_B. breve UCC2003_o_WP_015438803.1 molecular chaperone DnaJ [Bifidobacterium breve]
GCF_000277345.1	animalis	89.9	100	Bifidobacterium animalis subsp. lactis Bi-07, Bi-07 - GCF_000277345.1	GCF_000277345.1_ASM27734v1_o_WP_004219269.1 MULTISPECIES: molecular chaperone DnaK [Bifidobacterium]	DnaK_B. breve UCC2003_o_WP_014483299.1 MULTISPECIES: molecular chaperone DnaK [Bifidobacterium]
GCF_000277345.1	animalis	74.1	99.4	Bifidobacterium animalis subsp. lactis Bi-07, Bi-07 - GCF_000277345.1	GCF_000277345.1_ASM27734v1_o_WP_004219320.1 MULTISPECIES: DNA starvation/stationary phase protection protein [Bifidobacterium]	DPS_B. longum BBMN68_o_WP_007051742.1 MULTISPECIES: DNA starvation/stationary phase protection protein [Terrabacteria group]
GCF_000277345.1	animalis	87.1	99.3	Bifidobacterium animalis subsp. lactis Bi-07, Bi-07 - GCF_000277345.1	GCF_000277345.1_ASM27734v1_o_WP_004219152.1 MULTISPECIES: formyl-CoA transferase [Bifidobacterium]	Formyl-CoA transferase_B. dentium Bd1_o_WP_012902505.1 formyl-CoA transferase [Bifidobacterium dentium]
GCF_000277345.1	animalis	69.1	99.8	Bifidobacterium animalis subsp. lactis Bi-07, Bi-07 - GCF_000277345.1	GCF_000277345.1_ASM27734v1_o_WP_004269219.1 gamma-glutamylcysteine synthetase [Bifidobacterium animalis]	Glutamate-cysteine ligase_B. longum BBMN68_o_WP_013410698.1 gamma-glutamylcysteine synthetase [Bifidobacterium longum]
GCF_000277345.1	animalis	89.8	100	Bifidobacterium animalis subsp. lactis Bi-07, Bi-07 - GCF_000277345.1	GCF_000277345.1_ASM27734v1_o_WP_004218937.1 chaperonin GroEL [Bifidobacterium animalis]	GroEL_B. breve UCC2003_o_WP_003830293.1 MULTISPECIES: chaperonin GroEL [Bifidobacterium]
GCF_000277345.1	animalis	85.4	99	Bifidobacterium animalis subsp. lactis Bi-07, Bi-07 - GCF_000277345.1	GCF_000277345.1_ASM27734v1_o_WP_004268536.1 MULTISPECIES: co-chaperone GroES [Bifidobacterium]	GroES_B. breve UCC2003_o_WP_003829844.1 MULTISPECIES: co-chaperone GroES [Bifidobacterium]
GCF_000277345.1	animalis	54.9	99.7	Bifidobacterium animalis subsp. lactis Bi-07, Bi-07 - GCF_000277345.1	GCF_000277345.1_ASM27734v1_o_WP_004217935.1 heat-inducible transcriptional repressor HrcA [Bifidobacterium animalis]	HrcA_B. breve UCC2003_o_WP_015438802.1 heat-inducible transcriptional repressor HrcA [Bifidobacterium breve]
GCF_000277345.1	animalis	54.9	99	Bifidobacterium animalis subsp. lactis Bi-07, Bi-07 - GCF_000277345.1	GCF_000277345.1_ASM27734v1_o_WP_004269247.1 helix-turn-helix transcriptional regulator [Bifidobacterium animalis]	HspR_B. breve UCC2003_o_WP_003827990.1 MULTISPECIES: helix-turn-helix transcriptional regulator [Bifidobacterium]
GCF_000277345.1	animalis	58.9	85.5	Bifidobacterium animalis subsp. lactis Bi-07, Bi-07 - GCF_000277345.1	GCF_000277345.1_ASM27734v1_o_WP_004218388.1 MULTISPECIES: trypsin-like peptidase domain-containing protein [Bifidobacterium]	HtrA_B. longum NCC2705_o_WP_011068543.1 trypsin-like peptidase domain-containing protein [Bifidobacterium longum]
GCF_000277345.1	animalis	67	98.3	Bifidobacterium animalis subsp. lactis Bi-07, Bi-07 - GCF_000277345.1	GCF_000277345.1_ASM27734v1_o_WP_004218629.1 transcriptional repressor LexA [Bifidobacterium animalis]	LexA_B. breve UCC2003_o_WP_003830434.1 transcriptional repressor LexA [Bifidobacterium breve]
GCF_000277345.1	animalis	60	97.8	Bifidobacterium animalis subsp. lactis Bi-07, Bi-07 - GCF_000277345.1	GCF_000277345.1_ASM27734v1_o_WP_004217682.1 peptide-methionine (R)-S-oxide reductase MsrB [Bifidobacterium animalis]	MsrAB_B. longum NCC2705_o_WP_162899813.1 peptide-methionine (R)-S-oxide reductase MsrB [Bifidobacterium longum]
GCF_000277345.1	animalis	71.9	99.8	Bifidobacterium animalis subsp. lactis Bi-07, Bi-07 - GCF_000277345.1	GCF_000277345.1_ASM27734v1_o_WP_004268313.1 FAD-dependent oxidoreductase [Bifidobacterium animalis]	NADH oxidase (NOX) _B. longum NCC2705_o_WP_011068710.1 FAD-dependent oxidoreductase [Bifidobacterium longum]
GCF_000277345.1	animalis	68	100	Bifidobacterium animalis subsp. lactis Bi-07, Bi-07 - GCF_000277345.1	GCF_000277345.1_ASM27734v1_o_WP_004268697.1 oleate hydratase [Bifidobacterium animalis]	Oleate hydratase_B. breve NCFB 2258_o_WP_015438992.1 oleate hydratase [Bifidobacterium breve]
GCF_000277345.1	animalis	78.6	98.3	Bifidobacterium animalis subsp. lactis Bi-07, Bi-07 - GCF_000277345.1	GCF_000277345.1_ASM27734v1_o_WP_004219148.1 oxalyl-CoA decarboxylase [Bifidobacterium animalis]	Oxalyl-CoA decarboxylase_B. dentium Bd1_o_WP_003838690.1 oxalyl-CoA decarboxylase [Bifidobacterium dentium]
GCF_000277345.1	animalis	78.2	99.2	Bifidobacterium animalis subsp. lactis Bi-07, Bi-07 - GCF_000277345.1	GCF_000277345.1_ASM27734v1_o_WP_004218681.1 aminopeptidase P family protein [Bifidobacterium animalis]	PePp_B. longum BBMN68_o_WP_007052570.1 aminopeptidase P family protein [Bifidobacterium longum]
GCF_000277345.1	animalis	90.1	99.9	Bifidobacterium animalis subsp. lactis Bi-07, Bi-07 - GCF_000277345.1	GCF_000277345.1_ASM27734v1_o_WP_004218510.1 RNA degradosome polyphosphate kinase [Bifidobacterium animalis]	PPK1_B. scardovii JCM 12489_o_WP_033519427.1 RNA degradosome polyphosphate kinase [Bifidobacterium scardovii]
GCF_000277345.1	animalis	79.4	97.2	Bifidobacterium animalis subsp. lactis Bi-07, Bi-07 - GCF_000277345.1	GCF_000277345.1_ASM27734v1_o_WP_004217891.1 dihydroorotate dehydrogenase [Bifidobacterium animalis]	PyrDb_B. bifidum ATCC29521_o_WP_021648026.1 dihydroorotate dehydrogenase [Bifidobacterium bifidum]
GCF_000277345.1	animalis	62.1	95.7	Bifidobacterium animalis subsp. lactis Bi-07, Bi-07 - GCF_000277345.1	GCF_000277345.1_ASM27734v1_o_WP_004217890.1 dihydroorotate dehydrogenase electron transfer subunit [Bifidobacterium animalis]	PyrK_B. bifidum ATCC29521_o_WP_003813104.1 dihydroorotate dehydrogenase electron transfer subunit [Bifidobacterium bifidum]
GCF_000277345.1	animalis	78.8	99.5	Bifidobacterium animalis subsp. lactis Bi-07, Bi-07 - GCF_000277345.1	GCF_000277345.1_ASM27734v1_o_WP_004217596.1 ribosome-associated translation inhibitor RaiA [Bifidobacterium animalis]	RaiA_B. longum BBMN68_o_WP_007054480.1 ribosome-associated translation inhibitor RaiA [Bifidobacterium longum]
GCF_000277345.1	animalis	78.1	94.4	Bifidobacterium animalis subsp. lactis Bi-07, Bi-07 - GCF_000277345.1	GCF_000277345.1_ASM27734v1_o_WP_004217592.1 recombinase RecA [Bifidobacterium animalis]	RecA_B. breve UCC2003_o_WP_015438912.1 recombinase RecA [Bifidobacterium breve]
GCF_000277345.1	animalis	50.5	99	Bifidobacterium animalis subsp. lactis Bi-07, Bi-07 - GCF_000277345.1	GCF_000277345.1_ASM27734v1_o_WP_004217594.1 regulatory protein RecX [Bifidobacterium animalis]	RecX_B. breve UCC2003_o_WP_015438911.1 RecX family transcriptional regulator [Bifidobacterium breve]
GCF_000277345.1	animalis	77.5	99.8	Bifidobacterium animalis subsp. lactis Bi-07, Bi-07 - GCF_000277345.1	GCF_000277345.1_ASM27734v1_o_WP_072633050.1 RNA polymerase sigma factor [Bifidobacterium animalis]	HrdB_B. breve UCC2003_o_WP_015438903.1 RNA polymerase sigma factor [Bifidobacterium breve]
GCF_000277345.1	animalis	75.8	86.6	Bifidobacterium animalis subsp. lactis Bi-07, Bi-07 - GCF_000277345.1	GCF_000277345.1_ASM27734v1_o_WP_004218690.1 MULTISPECIES: sigma-70 family RNA polymerase sigma factor [Bifidobacterium]	RpoE_1_B. breve UCC2003_o_WP_038426821.1 sigma-70 family RNA polymerase sigma factor [Bifidobacterium breve]
GCF_000277345.1	animalis	43.8	100	Bifidobacterium animalis subsp. lactis Bi-07, Bi-07 - GCF_000277345.1	GCF_000277345.1_ASM27734v1_o_WP_004217646.1 4Fe-4S dicluster domain-containing protein [Bifidobacterium animalis]	SdhB_B. asteroides PRL2011_o_WP_033511913.1 4Fe-4S dicluster domain-containing protein [Bifidobacterium asteroides]
GCF_000277345.1	animalis	58.5	98.5	Bifidobacterium animalis subsp. lactis Bi-07, Bi-07 - GCF_000277345.1	GCF_000277345.1_ASM27734v1_o_WP_004218999.1 thioredoxin-disulfide reductase [Bifidobacterium animalis]	Thioredoxin reductase_B. longum NCC2705_o_WP_012472072.1 thioredoxin-disulfide reductase [Bifidobacterium longum]
GCF_000277345.1	animalis	58.6	99.4	Bifidobacterium animalis subsp. lactis Bi-07, Bi-07 - GCF_000277345.1	GCF_000277345.1_ASM27734v1_o_WP_004217903.1 FAD-dependent oxidoreductase [Bifidobacterium animalis]	TrxR Thioredoxin reductase (next to AhpC)_B. longum NCC2705_o_WP_007056574.1 FAD-dependent oxidoreductase [Bifidobacterium longum]
GCF_000277345.1	animalis	60	98.1	Bifidobacterium animalis subsp. lactis Bi-07, Bi-07 - GCF_000277345.1	GCF_000277345.1_ASM27734v1_o_WP_004218155.1 universal stress protein [Bifidobacterium animalis]	UspA_(next to clpC gene)_B. breve UCC2003_o_WP_014483540.1 universal stress protein [Bifidobacterium breve]
GCF_000277345.1	animalis	73.1	98.8	Bifidobacterium animalis subsp. lactis Bi-07, Bi-07 - GCF_000277345.1	GCF_000277345.1_ASM27734v1_o_WP_004268717.1 universal stress protein [Bifidobacterium animalis]	UspA_2_B. breve UCC2003_o_WP_014484218.1 universal stress protein [Bifidobacterium breve]
GCF_000277345.1	animalis	97.8	100	Bifidobacterium animalis subsp. lactis Bi-07, Bi-07 - GCF_000277345.1	GCF_000277345.1_ASM27734v1_o_WP_004217727.1 WhiB family transcriptional regulator [Bifidobacterium animalis]	WblE_B. longum NCC2705_o_WP_003835265.1 MULTISPECIES: WhiB family transcriptional regulator [Bifidobacterium]
GCF_000277345.1	animalis	69.8	100	Bifidobacterium animalis subsp. lactis Bi-07, Bi-07 - GCF_000277345.1	GCF_000277345.1_ASM27734v1_o_WP_004219270.1 MULTISPECIES: nucleotide exchange factor GrpE [Bifidobacterium]	GrpE_B. breve UCC2003_o_WP_003827988.1 MULTISPECIES: nucleotide exchange factor GrpE [Bifidobacterium]
GCF_000277345.1	animalis	88.6	98.5	Bifidobacterium animalis subsp. lactis Bi-07, Bi-07 - GCF_000277345.1	GCF_000277345.1_ASM27734v1_o_WP_004218154.1 ATP-dependent Clp protease ATP-binding subunit [Bifidobacterium animalis]	ClpC_B. breve UCC2003_o_WP_003830303.1 ATP-dependent Clp protease ATP-binding subunit [Bifidobacterium breve]
GCF_000277345.1	animalis	65.9	99.7	Bifidobacterium animalis subsp. lactis Bi-07, Bi-07 - GCF_000277345.1	GCF_000277345.1_ASM27734v1_o_WP_004219274.1 J domain-containing protein [Bifidobacterium animalis]	DnaJ_B. breve UCC2003_o_WP_003827989.1 MULTISPECIES: DnaJ domain-containing protein [Bifidobacterium]
GCF_000277345.1	animalis	88.2	94.2	Bifidobacterium animalis subsp. lactis Bi-07, Bi-07 - GCF_000277345.1	GCF_000277345.1_ASM27734v1_o_WP_035136458.1 ATP-dependent Clp protease proteolytic subunit [Bifidobacterium animalis]	ClpP1_B. breve UCC2003_o_WP_003833421.1 ATP-dependent Clp protease proteolytic subunit [Bifidobacterium breve]
GCF_000277345.1	animalis	58.6	98.9	Bifidobacterium animalis subsp. lactis Bi-07, Bi-07 - GCF_000277345.1	GCF_000277345.1_ASM27734v1_o_WP_004217870.1 coproporphyrinogen III oxidase [Bifidobacterium animalis]	HemN_B. longum NCC2705_o_WP_008783712.1 radical SAM family heme chaperone HemW [Bifidobacterium longum]
GCF_000277345.1	animalis	60.5	100	Bifidobacterium animalis subsp. lactis Bi-07, Bi-07 - GCF_000277345.1	GCF_000277345.1_ASM27734v1_o_WP_004269123.1 FAD-binding protein [Bifidobacterium animalis]	SdhA_B. asteroides PRL2011_o_WP_033511903.1 FAD-dependent oxidoreductase [Bifidobacterium asteroides]
GCF_000022705.1	animalis	88.6	98.5	Bifidobacterium animalis subsp. lactis Bl-04, Bl-04; ATCC SD5219 - GCF_000022705.1	GCF_000022705.1_ASM2270v1_o_WP_004218154.1 ATP-dependent Clp protease ATP-binding subunit [Bifidobacterium animalis]	ClpC_B. breve UCC2003_o_WP_003830303.1 ATP-dependent Clp protease ATP-binding subunit [Bifidobacterium breve]
GCF_000022705.1	animalis	69.8	100	Bifidobacterium animalis subsp. lactis Bl-04, Bl-04; ATCC SD5219 - GCF_000022705.1	GCF_000022705.1_ASM2270v1_o_WP_004219270.1 MULTISPECIES: nucleotide exchange factor GrpE [Bifidobacterium]	GrpE_B. breve UCC2003_o_WP_003827988.1 MULTISPECIES: nucleotide exchange factor GrpE [Bifidobacterium]
GCF_000022705.1	animalis	55.1	100	Bifidobacterium animalis subsp. lactis Bl-04, Bl-04; ATCC SD5219 - GCF_000022705.1	GCF_000022705.1_ASM2270v1_o_WP_004219369.1 MULTISPECIES: nitroreductase family protein [Bifidobacterium]	H2O2 forming NADPH oxidase (NPOX)_B. longum ATCC15697_o_WP_012578666.1 MULTISPECIES: nitroreductase family protein [Bifidobacterium]
GCF_000022705.1	animalis	73.8	100	Bifidobacterium animalis subsp. lactis Bl-04, Bl-04; ATCC SD5219 - GCF_000022705.1	GCF_000022705.1_ASM2270v1_o_WP_004217905.1 peroxiredoxin [Bifidobacterium animalis]	AhpC_B. longum NCC2705_o_WP_007056578.1 MULTISPECIES: peroxiredoxin [Bifidobacterium]
GCF_000022705.1	animalis	100	100	Bifidobacterium animalis subsp. lactis Bl-04, Bl-04; ATCC SD5219 - GCF_000022705.1	GCF_000022705.1_ASM2270v1_o_WP_004219176.1 F0F1 ATP synthase subunit alpha [Bifidobacterium animalis]	Alpha subunit F1F0 ATPase (atpA)_B. animalis DSM 10140_o_WP_004219176.1 F0F1 ATP synthase subunit alpha [Bifidobacterium animalis]
GCF_000022705.1	animalis	100	100	Bifidobacterium animalis subsp. lactis Bl-04, Bl-04; ATCC SD5219 - GCF_000022705.1	GCF_000022705.1_ASM2270v1_o_WP_004219170.1 F0F1 ATP synthase subunit A [Bifidobacterium animalis]	A subunit F1F0 ATPase (atpB)_B. animalis DSM 10140_o_WP_004219170.1 F0F1 ATP synthase subunit A [Bifidobacterium animalis]
GCF_000022705.1	animalis	100	100	Bifidobacterium animalis subsp. lactis Bl-04, Bl-04; ATCC SD5219 - GCF_000022705.1	GCF_000022705.1_ASM2270v1_o_WP_004219181.1 F0F1 ATP synthase subunit epsilon [Bifidobacterium animalis]	Epsilon subunit F1F0 ATPase (atpC)_B. animalis DSM 10140_o_WP_004219181.1 F0F1 ATP synthase subunit epsilon [Bifidobacterium animalis]
GCF_000022705.1	animalis	100	100	Bifidobacterium animalis subsp. lactis Bl-04, Bl-04; ATCC SD5219 - GCF_000022705.1	GCF_000022705.1_ASM2270v1_o_WP_004219179.1 F0F1 ATP synthase subunit beta [Bifidobacterium animalis]	Beta subunit F1F0 ATPase (atpD)_B. animalis DSM 10140_o_WP_004219179.1 F0F1 ATP synthase subunit beta [Bifidobacterium animalis]
GCF_000022705.1	animalis	100	100	Bifidobacterium animalis subsp. lactis Bl-04, Bl-04; ATCC SD5219 - GCF_000022705.1	GCF_000022705.1_ASM2270v1_o_WP_004219171.1 MULTISPECIES: ATP synthase F0 subunit C [Bifidobacterium]	C subunit F1F0 ATPase (atpE)_B. animalis DSM 10140_o_WP_004219171.1 MULTISPECIES: ATP synthase F0 subunit C [Bifidobacterium]
GCF_000022705.1	animalis	100	100	Bifidobacterium animalis subsp. lactis Bl-04, Bl-04; ATCC SD5219 - GCF_000022705.1	GCF_000022705.1_ASM2270v1_o_WP_004219173.1 F0F1 ATP synthase subunit B [Bifidobacterium animalis]	B subunit F1F0 ATPase (atpF)_B. animalis DSM 10140_o_WP_004219173.1 F0F1 ATP synthase subunit B [Bifidobacterium animalis]
GCF_000022705.1	animalis	100	100	Bifidobacterium animalis subsp. lactis Bl-04, Bl-04; ATCC SD5219 - GCF_000022705.1	GCF_000022705.1_ASM2270v1_o_WP_004219178.1 F0F1 ATP synthase subunit gamma [Bifidobacterium animalis]	Gamma subunit F1F0 ATPase (atpG)_B. animalis DSM 10140_o_WP_004219178.1 F0F1 ATP synthase subunit gamma [Bifidobacterium animalis]
GCF_000022705.1	animalis	100	100	Bifidobacterium animalis subsp. lactis Bl-04, Bl-04; ATCC SD5219 - GCF_000022705.1	GCF_000022705.1_ASM2270v1_o_WP_004269232.1 F0F1 ATP synthase subunit delta [Bifidobacterium animalis]	Delta subunit F1F0 ATPase (atpH)_B. animalis DSM 10140_o_WP_004269232.1 F0F1 ATP synthase subunit delta [Bifidobacterium animalis]
GCF_000022705.1	animalis	43.1	82.1	Bifidobacterium animalis subsp. lactis Bl-04, Bl-04; ATCC SD5219 - GCF_000022705.1	GCF_000022705.1_ASM2270v1_o_WP_004217876.1 peroxiredoxin [Bifidobacterium animalis]	BCP-type thioredoxin peroxidase_B. longum NCC2705_o_WP_011068154.1 MULTISPECIES: peroxiredoxin [Bifidobacterium]
GCF_000022705.1	animalis	100	100	Bifidobacterium animalis subsp. lactis Bl-04, Bl-04; ATCC SD5219 - GCF_000022705.1	GCF_000022705.1_ASM2270v1_o_WP_004217908.1 choloylglycine hydrolase [Bifidobacterium animalis]	BSH_B. lactis BB-12_o_WP_004217908.1 choloylglycine hydrolase [Bifidobacterium animalis]
GCF_000022705.1	animalis	72.4	98.3	Bifidobacterium animalis subsp. lactis Bl-04, Bl-04; ATCC SD5219 - GCF_000022705.1	GCF_000022705.1_ASM2270v1_o_WP_004217589.1 helix-turn-helix transcriptional regulator [Bifidobacterium animalis]	ClgR_B. breve UCC2003_o_WP_080562228.1 helix-turn-helix transcriptional regulator [Bifidobacterium breve]
GCF_000022705.1	animalis	82.5	99.9	Bifidobacterium animalis subsp. lactis Bl-04, Bl-04; ATCC SD5219 - GCF_000022705.1	GCF_000022705.1_ASM2270v1_o_WP_004219109.1 ATP-dependent chaperone ClpB [Bifidobacterium animalis]	ClpB_B. breve UCC2003_o_WP_015439276.1 ATP-dependent chaperone ClpB [Bifidobacterium breve]
GCF_000022705.1	animalis	82.8	99.6	Bifidobacterium animalis subsp. lactis Bl-04, Bl-04; ATCC SD5219 - GCF_000022705.1	GCF_000022705.1_ASM2270v1_o_WP_004217639.1 ATP-dependent Clp protease proteolytic subunit [Bifidobacterium animalis]	ClpP2_B. breve UCC2003_o_WP_014483863.1 ATP-dependent Clp protease proteolytic subunit [Bifidobacterium breve]
GCF_000022705.1	animalis	63.2	99.6	Bifidobacterium animalis subsp. lactis Bl-04, Bl-04; ATCC SD5219 - GCF_000022705.1	GCF_000022705.1_ASM2270v1_o_WP_004217641.1 ATP-dependent Clp protease ATP-binding subunit ClpX [Bifidobacterium animalis]	ClpX_B. breve UCC2003_o_WP_003833417.1 ATP-dependent Clp protease ATP-binding subunit ClpX [Bifidobacterium breve]
GCF_000022705.1	animalis	53.5	89.9	Bifidobacterium animalis subsp. lactis Bl-04, Bl-04; ATCC SD5219 - GCF_000022705.1	GCF_000022705.1_ASM2270v1_o_WP_004218935.1 cold shock domain-containing protein [Bifidobacterium animalis]	CspA_B. breve UCC2003_o_WP_003830292.1 cold-shock protein [Bifidobacterium breve]
GCF_000022705.1	animalis	75.2	100	Bifidobacterium animalis subsp. lactis Bl-04, Bl-04; ATCC SD5219 - GCF_000022705.1	GCF_000022705.1_ASM2270v1_o_WP_004218160.1 cold shock domain-containing protein [Bifidobacterium animalis]	CspB_B. breve UCC2003_o_WP_003830298.1 cold shock domain-containing protein [Bifidobacterium breve]
GCF_000022705.1	animalis	60.7	99.7	Bifidobacterium animalis subsp. lactis Bl-04, Bl-04; ATCC SD5219 - GCF_000022705.1	GCF_000022705.1_ASM2270v1_o_WP_004217936.1 molecular chaperone DnaJ [Bifidobacterium animalis]	DnaJ2_B. breve UCC2003_o_WP_015438803.1 molecular chaperone DnaJ [Bifidobacterium breve]
GCF_000022705.1	animalis	89.9	100	Bifidobacterium animalis subsp. lactis Bl-04, Bl-04; ATCC SD5219 - GCF_000022705.1	GCF_000022705.1_ASM2270v1_o_WP_004219269.1 MULTISPECIES: molecular chaperone DnaK [Bifidobacterium]	DnaK_B. breve UCC2003_o_WP_014483299.1 MULTISPECIES: molecular chaperone DnaK [Bifidobacterium]
GCF_000022705.1	animalis	74.1	99.4	Bifidobacterium animalis subsp. lactis Bl-04, Bl-04; ATCC SD5219 - GCF_000022705.1	GCF_000022705.1_ASM2270v1_o_WP_004219320.1 MULTISPECIES: DNA starvation/stationary phase protection protein [Bifidobacterium]	DPS_B. longum BBMN68_o_WP_007051742.1 MULTISPECIES: DNA starvation/stationary phase protection protein [Terrabacteria group]
GCF_000022705.1	animalis	87.1	99.3	Bifidobacterium animalis subsp. lactis Bl-04, Bl-04; ATCC SD5219 - GCF_000022705.1	GCF_000022705.1_ASM2270v1_o_WP_004219152.1 MULTISPECIES: formyl-CoA transferase [Bifidobacterium]	Formyl-CoA transferase_B. dentium Bd1_o_WP_012902505.1 formyl-CoA transferase [Bifidobacterium dentium]
GCF_000022705.1	animalis	69.1	99.8	Bifidobacterium animalis subsp. lactis Bl-04, Bl-04; ATCC SD5219 - GCF_000022705.1	GCF_000022705.1_ASM2270v1_o_WP_004269219.1 gamma-glutamylcysteine synthetase [Bifidobacterium animalis]	Glutamate-cysteine ligase_B. longum BBMN68_o_WP_013410698.1 gamma-glutamylcysteine synthetase [Bifidobacterium longum]
GCF_000022705.1	animalis	89.8	100	Bifidobacterium animalis subsp. lactis Bl-04, Bl-04; ATCC SD5219 - GCF_000022705.1	GCF_000022705.1_ASM2270v1_o_WP_004218937.1 chaperonin GroEL [Bifidobacterium animalis]	GroEL_B. breve UCC2003_o_WP_003830293.1 MULTISPECIES: chaperonin GroEL [Bifidobacterium]
GCF_000022705.1	animalis	85.4	99	Bifidobacterium animalis subsp. lactis Bl-04, Bl-04; ATCC SD5219 - GCF_000022705.1	GCF_000022705.1_ASM2270v1_o_WP_004268536.1 MULTISPECIES: co-chaperone GroES [Bifidobacterium]	GroES_B. breve UCC2003_o_WP_003829844.1 MULTISPECIES: co-chaperone GroES [Bifidobacterium]
GCF_000022705.1	animalis	54.9	99.7	Bifidobacterium animalis subsp. lactis Bl-04, Bl-04; ATCC SD5219 - GCF_000022705.1	GCF_000022705.1_ASM2270v1_o_WP_004217935.1 heat-inducible transcriptional repressor HrcA [Bifidobacterium animalis]	HrcA_B. breve UCC2003_o_WP_015438802.1 heat-inducible transcriptional repressor HrcA [Bifidobacterium breve]
GCF_000022705.1	animalis	54.9	99	Bifidobacterium animalis subsp. lactis Bl-04, Bl-04; ATCC SD5219 - GCF_000022705.1	GCF_000022705.1_ASM2270v1_o_WP_004269247.1 helix-turn-helix transcriptional regulator [Bifidobacterium animalis]	HspR_B. breve UCC2003_o_WP_003827990.1 MULTISPECIES: helix-turn-helix transcriptional regulator [Bifidobacterium]
GCF_000022705.1	animalis	58.9	85.5	Bifidobacterium animalis subsp. lactis Bl-04, Bl-04; ATCC SD5219 - GCF_000022705.1	GCF_000022705.1_ASM2270v1_o_WP_004218388.1 MULTISPECIES: trypsin-like peptidase domain-containing protein [Bifidobacterium]	HtrA_B. longum NCC2705_o_WP_011068543.1 trypsin-like peptidase domain-containing protein [Bifidobacterium longum]
GCF_000022705.1	animalis	67	98.3	Bifidobacterium animalis subsp. lactis Bl-04, Bl-04; ATCC SD5219 - GCF_000022705.1	GCF_000022705.1_ASM2270v1_o_WP_004218629.1 transcriptional repressor LexA [Bifidobacterium animalis]	LexA_B. breve UCC2003_o_WP_003830434.1 transcriptional repressor LexA [Bifidobacterium breve]
GCF_000022705.1	animalis	60	97.8	Bifidobacterium animalis subsp. lactis Bl-04, Bl-04; ATCC SD5219 - GCF_000022705.1	GCF_000022705.1_ASM2270v1_o_WP_004217682.1 peptide-methionine (R)-S-oxide reductase MsrB [Bifidobacterium animalis]	MsrAB_B. longum NCC2705_o_WP_162899813.1 peptide-methionine (R)-S-oxide reductase MsrB [Bifidobacterium longum]
GCF_000022705.1	animalis	71.9	99.8	Bifidobacterium animalis subsp. lactis Bl-04, Bl-04; ATCC SD5219 - GCF_000022705.1	GCF_000022705.1_ASM2270v1_o_WP_004268313.1 FAD-dependent oxidoreductase [Bifidobacterium animalis]	NADH oxidase (NOX) _B. longum NCC2705_o_WP_011068710.1 FAD-dependent oxidoreductase [Bifidobacterium longum]
GCF_000022705.1	animalis	68	100	Bifidobacterium animalis subsp. lactis Bl-04, Bl-04; ATCC SD5219 - GCF_000022705.1	GCF_000022705.1_ASM2270v1_o_WP_004268697.1 oleate hydratase [Bifidobacterium animalis]	Oleate hydratase_B. breve NCFB 2258_o_WP_015438992.1 oleate hydratase [Bifidobacterium breve]
GCF_000022705.1	animalis	78.2	99.2	Bifidobacterium animalis subsp. lactis Bl-04, Bl-04; ATCC SD5219 - GCF_000022705.1	GCF_000022705.1_ASM2270v1_o_WP_004218681.1 aminopeptidase P family protein [Bifidobacterium animalis]	PePp_B. longum BBMN68_o_WP_007052570.1 aminopeptidase P family protein [Bifidobacterium longum]
GCF_000022705.1	animalis	90.1	99.9	Bifidobacterium animalis subsp. lactis Bl-04, Bl-04; ATCC SD5219 - GCF_000022705.1	GCF_000022705.1_ASM2270v1_o_WP_004218510.1 RNA degradosome polyphosphate kinase [Bifidobacterium animalis]	PPK1_B. scardovii JCM 12489_o_WP_033519427.1 RNA degradosome polyphosphate kinase [Bifidobacterium scardovii]
GCF_000022705.1	animalis	79.4	97.2	Bifidobacterium animalis subsp. lactis Bl-04, Bl-04; ATCC SD5219 - GCF_000022705.1	GCF_000022705.1_ASM2270v1_o_WP_004217891.1 dihydroorotate dehydrogenase [Bifidobacterium animalis]	PyrDb_B. bifidum ATCC29521_o_WP_021648026.1 dihydroorotate dehydrogenase [Bifidobacterium bifidum]
GCF_000022705.1	animalis	62.1	95.7	Bifidobacterium animalis subsp. lactis Bl-04, Bl-04; ATCC SD5219 - GCF_000022705.1	GCF_000022705.1_ASM2270v1_o_WP_004217890.1 dihydroorotate dehydrogenase electron transfer subunit [Bifidobacterium animalis]	PyrK_B. bifidum ATCC29521_o_WP_003813104.1 dihydroorotate dehydrogenase electron transfer subunit [Bifidobacterium bifidum]
GCF_000022705.1	animalis	78.8	99.5	Bifidobacterium animalis subsp. lactis Bl-04, Bl-04; ATCC SD5219 - GCF_000022705.1	GCF_000022705.1_ASM2270v1_o_WP_004217596.1 ribosome-associated translation inhibitor RaiA [Bifidobacterium animalis]	RaiA_B. longum BBMN68_o_WP_007054480.1 ribosome-associated translation inhibitor RaiA [Bifidobacterium longum]
GCF_000022705.1	animalis	78.1	94.4	Bifidobacterium animalis subsp. lactis Bl-04, Bl-04; ATCC SD5219 - GCF_000022705.1	GCF_000022705.1_ASM2270v1_o_WP_004217592.1 recombinase RecA [Bifidobacterium animalis]	RecA_B. breve UCC2003_o_WP_015438912.1 recombinase RecA [Bifidobacterium breve]
GCF_000022705.1	animalis	50.5	99	Bifidobacterium animalis subsp. lactis Bl-04, Bl-04; ATCC SD5219 - GCF_000022705.1	GCF_000022705.1_ASM2270v1_o_WP_004217594.1 regulatory protein RecX [Bifidobacterium animalis]	RecX_B. breve UCC2003_o_WP_015438911.1 RecX family transcriptional regulator [Bifidobacterium breve]
GCF_000022705.1	animalis	77.5	99.8	Bifidobacterium animalis subsp. lactis Bl-04, Bl-04; ATCC SD5219 - GCF_000022705.1	GCF_000022705.1_ASM2270v1_o_WP_072633050.1 RNA polymerase sigma factor [Bifidobacterium animalis]	HrdB_B. breve UCC2003_o_WP_015438903.1 RNA polymerase sigma factor [Bifidobacterium breve]
GCF_000022705.1	animalis	75.8	86.6	Bifidobacterium animalis subsp. lactis Bl-04, Bl-04; ATCC SD5219 - GCF_000022705.1	GCF_000022705.1_ASM2270v1_o_WP_004218690.1 MULTISPECIES: sigma-70 family RNA polymerase sigma factor [Bifidobacterium]	RpoE_1_B. breve UCC2003_o_WP_038426821.1 sigma-70 family RNA polymerase sigma factor [Bifidobacterium breve]
GCF_000022705.1	animalis	43.8	100	Bifidobacterium animalis subsp. lactis Bl-04, Bl-04; ATCC SD5219 - GCF_000022705.1	GCF_000022705.1_ASM2270v1_o_WP_004217646.1 4Fe-4S dicluster domain-containing protein [Bifidobacterium animalis]	SdhB_B. asteroides PRL2011_o_WP_033511913.1 4Fe-4S dicluster domain-containing protein [Bifidobacterium asteroides]
GCF_000022705.1	animalis	58.5	98.5	Bifidobacterium animalis subsp. lactis Bl-04, Bl-04; ATCC SD5219 - GCF_000022705.1	GCF_000022705.1_ASM2270v1_o_WP_004218999.1 thioredoxin-disulfide reductase [Bifidobacterium animalis]	Thioredoxin reductase_B. longum NCC2705_o_WP_012472072.1 thioredoxin-disulfide reductase [Bifidobacterium longum]
GCF_000022705.1	animalis	58.6	99.4	Bifidobacterium animalis subsp. lactis Bl-04, Bl-04; ATCC SD5219 - GCF_000022705.1	GCF_000022705.1_ASM2270v1_o_WP_004217903.1 FAD-dependent oxidoreductase [Bifidobacterium animalis]	TrxR Thioredoxin reductase (next to AhpC)_B. longum NCC2705_o_WP_007056574.1 FAD-dependent oxidoreductase [Bifidobacterium longum]
GCF_000022705.1	animalis	60	98.1	Bifidobacterium animalis subsp. lactis Bl-04, Bl-04; ATCC SD5219 - GCF_000022705.1	GCF_000022705.1_ASM2270v1_o_WP_004218155.1 universal stress protein [Bifidobacterium animalis]	UspA_(next to clpC gene)_B. breve UCC2003_o_WP_014483540.1 universal stress protein [Bifidobacterium breve]
GCF_000022705.1	animalis	73.1	98.8	Bifidobacterium animalis subsp. lactis Bl-04, Bl-04; ATCC SD5219 - GCF_000022705.1	GCF_000022705.1_ASM2270v1_o_WP_004268717.1 universal stress protein [Bifidobacterium animalis]	UspA_2_B. breve UCC2003_o_WP_014484218.1 universal stress protein [Bifidobacterium breve]
GCF_000022705.1	animalis	97.8	100	Bifidobacterium animalis subsp. lactis Bl-04, Bl-04; ATCC SD5219 - GCF_000022705.1	GCF_000022705.1_ASM2270v1_o_WP_004217727.1 WhiB family transcriptional regulator [Bifidobacterium animalis]	WblE_B. longum NCC2705_o_WP_003835265.1 MULTISPECIES: WhiB family transcriptional regulator [Bifidobacterium]
GCF_000022705.1	animalis	65.9	99.7	Bifidobacterium animalis subsp. lactis Bl-04, Bl-04; ATCC SD5219 - GCF_000022705.1	GCF_000022705.1_ASM2270v1_o_WP_004219274.1 J domain-containing protein [Bifidobacterium animalis]	DnaJ_B. breve UCC2003_o_WP_003827989.1 MULTISPECIES: DnaJ domain-containing protein [Bifidobacterium]
GCF_000022705.1	animalis	88.2	94.2	Bifidobacterium animalis subsp. lactis Bl-04, Bl-04; ATCC SD5219 - GCF_000022705.1	GCF_000022705.1_ASM2270v1_o_WP_035136458.1 ATP-dependent Clp protease proteolytic subunit [Bifidobacterium animalis]	ClpP1_B. breve UCC2003_o_WP_003833421.1 ATP-dependent Clp protease proteolytic subunit [Bifidobacterium breve]
GCF_000022705.1	animalis	58.6	98.9	Bifidobacterium animalis subsp. lactis Bl-04, Bl-04; ATCC SD5219 - GCF_000022705.1	GCF_000022705.1_ASM2270v1_o_WP_004217870.1 coproporphyrinogen III oxidase [Bifidobacterium animalis]	HemN_B. longum NCC2705_o_WP_008783712.1 radical SAM family heme chaperone HemW [Bifidobacterium longum]
GCF_000022705.1	animalis	60.5	100	Bifidobacterium animalis subsp. lactis Bl-04, Bl-04; ATCC SD5219 - GCF_000022705.1	GCF_000022705.1_ASM2270v1_o_WP_004269123.1 FAD-binding protein [Bifidobacterium animalis]	SdhA_B. asteroides PRL2011_o_WP_033511903.1 FAD-dependent oxidoreductase [Bifidobacterium asteroides]
GCF_000414215.1	animalis	55.1	100	Bifidobacterium animalis subsp. lactis Bl12, Bl12 - GCF_000414215.1	GCF_000414215.1_ASM41421v1_o_WP_004219369.1 MULTISPECIES: nitroreductase family protein [Bifidobacterium]	H2O2 forming NADPH oxidase (NPOX)_B. longum ATCC15697_o_WP_012578666.1 MULTISPECIES: nitroreductase family protein [Bifidobacterium]
GCF_000414215.1	animalis	73.8	100	Bifidobacterium animalis subsp. lactis Bl12, Bl12 - GCF_000414215.1	GCF_000414215.1_ASM41421v1_o_WP_004217905.1 peroxiredoxin [Bifidobacterium animalis]	AhpC_B. longum NCC2705_o_WP_007056578.1 MULTISPECIES: peroxiredoxin [Bifidobacterium]
GCF_000414215.1	animalis	100	100	Bifidobacterium animalis subsp. lactis Bl12, Bl12 - GCF_000414215.1	GCF_000414215.1_ASM41421v1_o_WP_004219176.1 F0F1 ATP synthase subunit alpha [Bifidobacterium animalis]	Alpha subunit F1F0 ATPase (atpA)_B. animalis DSM 10140_o_WP_004219176.1 F0F1 ATP synthase subunit alpha [Bifidobacterium animalis]
GCF_000414215.1	animalis	100	100	Bifidobacterium animalis subsp. lactis Bl12, Bl12 - GCF_000414215.1	GCF_000414215.1_ASM41421v1_o_WP_004219170.1 F0F1 ATP synthase subunit A [Bifidobacterium animalis]	A subunit F1F0 ATPase (atpB)_B. animalis DSM 10140_o_WP_004219170.1 F0F1 ATP synthase subunit A [Bifidobacterium animalis]
GCF_000414215.1	animalis	100	100	Bifidobacterium animalis subsp. lactis Bl12, Bl12 - GCF_000414215.1	GCF_000414215.1_ASM41421v1_o_WP_004219181.1 F0F1 ATP synthase subunit epsilon [Bifidobacterium animalis]	Epsilon subunit F1F0 ATPase (atpC)_B. animalis DSM 10140_o_WP_004219181.1 F0F1 ATP synthase subunit epsilon [Bifidobacterium animalis]
GCF_000414215.1	animalis	100	100	Bifidobacterium animalis subsp. lactis Bl12, Bl12 - GCF_000414215.1	GCF_000414215.1_ASM41421v1_o_WP_004219179.1 F0F1 ATP synthase subunit beta [Bifidobacterium animalis]	Beta subunit F1F0 ATPase (atpD)_B. animalis DSM 10140_o_WP_004219179.1 F0F1 ATP synthase subunit beta [Bifidobacterium animalis]
GCF_000414215.1	animalis	100	100	Bifidobacterium animalis subsp. lactis Bl12, Bl12 - GCF_000414215.1	GCF_000414215.1_ASM41421v1_o_WP_004219171.1 MULTISPECIES: ATP synthase F0 subunit C [Bifidobacterium]	C subunit F1F0 ATPase (atpE)_B. animalis DSM 10140_o_WP_004219171.1 MULTISPECIES: ATP synthase F0 subunit C [Bifidobacterium]
GCF_000414215.1	animalis	100	100	Bifidobacterium animalis subsp. lactis Bl12, Bl12 - GCF_000414215.1	GCF_000414215.1_ASM41421v1_o_WP_004219173.1 F0F1 ATP synthase subunit B [Bifidobacterium animalis]	B subunit F1F0 ATPase (atpF)_B. animalis DSM 10140_o_WP_004219173.1 F0F1 ATP synthase subunit B [Bifidobacterium animalis]
GCF_000414215.1	animalis	100	100	Bifidobacterium animalis subsp. lactis Bl12, Bl12 - GCF_000414215.1	GCF_000414215.1_ASM41421v1_o_WP_004219178.1 F0F1 ATP synthase subunit gamma [Bifidobacterium animalis]	Gamma subunit F1F0 ATPase (atpG)_B. animalis DSM 10140_o_WP_004219178.1 F0F1 ATP synthase subunit gamma [Bifidobacterium animalis]
GCF_000414215.1	animalis	100	100	Bifidobacterium animalis subsp. lactis Bl12, Bl12 - GCF_000414215.1	GCF_000414215.1_ASM41421v1_o_WP_004269232.1 F0F1 ATP synthase subunit delta [Bifidobacterium animalis]	Delta subunit F1F0 ATPase (atpH)_B. animalis DSM 10140_o_WP_004269232.1 F0F1 ATP synthase subunit delta [Bifidobacterium animalis]
GCF_000414215.1	animalis	43.1	82.1	Bifidobacterium animalis subsp. lactis Bl12, Bl12 - GCF_000414215.1	GCF_000414215.1_ASM41421v1_o_WP_004217876.1 peroxiredoxin [Bifidobacterium animalis]	BCP-type thioredoxin peroxidase_B. longum NCC2705_o_WP_011068154.1 MULTISPECIES: peroxiredoxin [Bifidobacterium]
GCF_000414215.1	animalis	100	100	Bifidobacterium animalis subsp. lactis Bl12, Bl12 - GCF_000414215.1	GCF_000414215.1_ASM41421v1_o_WP_004217908.1 choloylglycine hydrolase [Bifidobacterium animalis]	BSH_B. lactis BB-12_o_WP_004217908.1 choloylglycine hydrolase [Bifidobacterium animalis]
GCF_000414215.1	animalis	72.4	98.3	Bifidobacterium animalis subsp. lactis Bl12, Bl12 - GCF_000414215.1	GCF_000414215.1_ASM41421v1_o_WP_004217589.1 helix-turn-helix transcriptional regulator [Bifidobacterium animalis]	ClgR_B. breve UCC2003_o_WP_080562228.1 helix-turn-helix transcriptional regulator [Bifidobacterium breve]
GCF_000414215.1	animalis	82.5	99.9	Bifidobacterium animalis subsp. lactis Bl12, Bl12 - GCF_000414215.1	GCF_000414215.1_ASM41421v1_o_WP_004219109.1 ATP-dependent chaperone ClpB [Bifidobacterium animalis]	ClpB_B. breve UCC2003_o_WP_015439276.1 ATP-dependent chaperone ClpB [Bifidobacterium breve]
GCF_000414215.1	animalis	82.8	99.6	Bifidobacterium animalis subsp. lactis Bl12, Bl12 - GCF_000414215.1	GCF_000414215.1_ASM41421v1_o_WP_004217639.1 ATP-dependent Clp protease proteolytic subunit [Bifidobacterium animalis]	ClpP2_B. breve UCC2003_o_WP_014483863.1 ATP-dependent Clp protease proteolytic subunit [Bifidobacterium breve]
GCF_000414215.1	animalis	63.2	99.6	Bifidobacterium animalis subsp. lactis Bl12, Bl12 - GCF_000414215.1	GCF_000414215.1_ASM41421v1_o_WP_004217641.1 ATP-dependent Clp protease ATP-binding subunit ClpX [Bifidobacterium animalis]	ClpX_B. breve UCC2003_o_WP_003833417.1 ATP-dependent Clp protease ATP-binding subunit ClpX [Bifidobacterium breve]
GCF_000414215.1	animalis	53.5	89.9	Bifidobacterium animalis subsp. lactis Bl12, Bl12 - GCF_000414215.1	GCF_000414215.1_ASM41421v1_o_WP_004218935.1 cold shock domain-containing protein [Bifidobacterium animalis]	CspA_B. breve UCC2003_o_WP_003830292.1 cold-shock protein [Bifidobacterium breve]
GCF_000414215.1	animalis	75.2	100	Bifidobacterium animalis subsp. lactis Bl12, Bl12 - GCF_000414215.1	GCF_000414215.1_ASM41421v1_o_WP_004218160.1 cold shock domain-containing protein [Bifidobacterium animalis]	CspB_B. breve UCC2003_o_WP_003830298.1 cold shock domain-containing protein [Bifidobacterium breve]
GCF_000414215.1	animalis	60.7	99.7	Bifidobacterium animalis subsp. lactis Bl12, Bl12 - GCF_000414215.1	GCF_000414215.1_ASM41421v1_o_WP_004217936.1 molecular chaperone DnaJ [Bifidobacterium animalis]	DnaJ2_B. breve UCC2003_o_WP_015438803.1 molecular chaperone DnaJ [Bifidobacterium breve]
GCF_000414215.1	animalis	89.9	100	Bifidobacterium animalis subsp. lactis Bl12, Bl12 - GCF_000414215.1	GCF_000414215.1_ASM41421v1_o_WP_004219269.1 MULTISPECIES: molecular chaperone DnaK [Bifidobacterium]	DnaK_B. breve UCC2003_o_WP_014483299.1 MULTISPECIES: molecular chaperone DnaK [Bifidobacterium]
GCF_000414215.1	animalis	74.1	99.4	Bifidobacterium animalis subsp. lactis Bl12, Bl12 - GCF_000414215.1	GCF_000414215.1_ASM41421v1_o_WP_004219320.1 MULTISPECIES: DNA starvation/stationary phase protection protein [Bifidobacterium]	DPS_B. longum BBMN68_o_WP_007051742.1 MULTISPECIES: DNA starvation/stationary phase protection protein [Terrabacteria group]
GCF_000414215.1	animalis	87.1	99.3	Bifidobacterium animalis subsp. lactis Bl12, Bl12 - GCF_000414215.1	GCF_000414215.1_ASM41421v1_o_WP_004219152.1 MULTISPECIES: formyl-CoA transferase [Bifidobacterium]	Formyl-CoA transferase_B. dentium Bd1_o_WP_012902505.1 formyl-CoA transferase [Bifidobacterium dentium]
GCF_000414215.1	animalis	69.1	99.8	Bifidobacterium animalis subsp. lactis Bl12, Bl12 - GCF_000414215.1	GCF_000414215.1_ASM41421v1_o_WP_004269219.1 gamma-glutamylcysteine synthetase [Bifidobacterium animalis]	Glutamate-cysteine ligase_B. longum BBMN68_o_WP_013410698.1 gamma-glutamylcysteine synthetase [Bifidobacterium longum]
GCF_000414215.1	animalis	89.8	100	Bifidobacterium animalis subsp. lactis Bl12, Bl12 - GCF_000414215.1	GCF_000414215.1_ASM41421v1_o_WP_004218937.1 chaperonin GroEL [Bifidobacterium animalis]	GroEL_B. breve UCC2003_o_WP_003830293.1 MULTISPECIES: chaperonin GroEL [Bifidobacterium]
GCF_000414215.1	animalis	85.4	99	Bifidobacterium animalis subsp. lactis Bl12, Bl12 - GCF_000414215.1	GCF_000414215.1_ASM41421v1_o_WP_004268536.1 MULTISPECIES: co-chaperone GroES [Bifidobacterium]	GroES_B. breve UCC2003_o_WP_003829844.1 MULTISPECIES: co-chaperone GroES [Bifidobacterium]
GCF_000414215.1	animalis	54.9	99.7	Bifidobacterium animalis subsp. lactis Bl12, Bl12 - GCF_000414215.1	GCF_000414215.1_ASM41421v1_o_WP_004217935.1 heat-inducible transcriptional repressor HrcA [Bifidobacterium animalis]	HrcA_B. breve UCC2003_o_WP_015438802.1 heat-inducible transcriptional repressor HrcA [Bifidobacterium breve]
GCF_000414215.1	animalis	54.9	99	Bifidobacterium animalis subsp. lactis Bl12, Bl12 - GCF_000414215.1	GCF_000414215.1_ASM41421v1_o_WP_004269247.1 helix-turn-helix transcriptional regulator [Bifidobacterium animalis]	HspR_B. breve UCC2003_o_WP_003827990.1 MULTISPECIES: helix-turn-helix transcriptional regulator [Bifidobacterium]
GCF_000414215.1	animalis	58.9	85.5	Bifidobacterium animalis subsp. lactis Bl12, Bl12 - GCF_000414215.1	GCF_000414215.1_ASM41421v1_o_WP_004218388.1 MULTISPECIES: trypsin-like peptidase domain-containing protein [Bifidobacterium]	HtrA_B. longum NCC2705_o_WP_011068543.1 trypsin-like peptidase domain-containing protein [Bifidobacterium longum]
GCF_000414215.1	animalis	67	98.3	Bifidobacterium animalis subsp. lactis Bl12, Bl12 - GCF_000414215.1	GCF_000414215.1_ASM41421v1_o_WP_004218629.1 transcriptional repressor LexA [Bifidobacterium animalis]	LexA_B. breve UCC2003_o_WP_003830434.1 transcriptional repressor LexA [Bifidobacterium breve]
GCF_000414215.1	animalis	60	97.8	Bifidobacterium animalis subsp. lactis Bl12, Bl12 - GCF_000414215.1	GCF_000414215.1_ASM41421v1_o_WP_004217682.1 peptide-methionine (R)-S-oxide reductase MsrB [Bifidobacterium animalis]	MsrAB_B. longum NCC2705_o_WP_162899813.1 peptide-methionine (R)-S-oxide reductase MsrB [Bifidobacterium longum]
GCF_000414215.1	animalis	71.9	99.8	Bifidobacterium animalis subsp. lactis Bl12, Bl12 - GCF_000414215.1	GCF_000414215.1_ASM41421v1_o_WP_004268313.1 FAD-dependent oxidoreductase [Bifidobacterium animalis]	NADH oxidase (NOX) _B. longum NCC2705_o_WP_011068710.1 FAD-dependent oxidoreductase [Bifidobacterium longum]
GCF_000414215.1	animalis	68	100	Bifidobacterium animalis subsp. lactis Bl12, Bl12 - GCF_000414215.1	GCF_000414215.1_ASM41421v1_o_WP_004268697.1 oleate hydratase [Bifidobacterium animalis]	Oleate hydratase_B. breve NCFB 2258_o_WP_015438992.1 oleate hydratase [Bifidobacterium breve]
GCF_000414215.1	animalis	78.6	98.3	Bifidobacterium animalis subsp. lactis Bl12, Bl12 - GCF_000414215.1	GCF_000414215.1_ASM41421v1_o_WP_004219148.1 oxalyl-CoA decarboxylase [Bifidobacterium animalis]	Oxalyl-CoA decarboxylase_B. dentium Bd1_o_WP_003838690.1 oxalyl-CoA decarboxylase [Bifidobacterium dentium]
GCF_000414215.1	animalis	78.2	99.2	Bifidobacterium animalis subsp. lactis Bl12, Bl12 - GCF_000414215.1	GCF_000414215.1_ASM41421v1_o_WP_004218681.1 aminopeptidase P family protein [Bifidobacterium animalis]	PePp_B. longum BBMN68_o_WP_007052570.1 aminopeptidase P family protein [Bifidobacterium longum]
GCF_000414215.1	animalis	90.1	99.9	Bifidobacterium animalis subsp. lactis Bl12, Bl12 - GCF_000414215.1	GCF_000414215.1_ASM41421v1_o_WP_004218510.1 RNA degradosome polyphosphate kinase [Bifidobacterium animalis]	PPK1_B. scardovii JCM 12489_o_WP_033519427.1 RNA degradosome polyphosphate kinase [Bifidobacterium scardovii]
GCF_000414215.1	animalis	79.4	97.2	Bifidobacterium animalis subsp. lactis Bl12, Bl12 - GCF_000414215.1	GCF_000414215.1_ASM41421v1_o_WP_004217891.1 dihydroorotate dehydrogenase [Bifidobacterium animalis]	PyrDb_B. bifidum ATCC29521_o_WP_021648026.1 dihydroorotate dehydrogenase [Bifidobacterium bifidum]
GCF_000414215.1	animalis	62.1	95.7	Bifidobacterium animalis subsp. lactis Bl12, Bl12 - GCF_000414215.1	GCF_000414215.1_ASM41421v1_o_WP_004217890.1 dihydroorotate dehydrogenase electron transfer subunit [Bifidobacterium animalis]	PyrK_B. bifidum ATCC29521_o_WP_003813104.1 dihydroorotate dehydrogenase electron transfer subunit [Bifidobacterium bifidum]
GCF_000414215.1	animalis	78.8	99.5	Bifidobacterium animalis subsp. lactis Bl12, Bl12 - GCF_000414215.1	GCF_000414215.1_ASM41421v1_o_WP_004217596.1 ribosome-associated translation inhibitor RaiA [Bifidobacterium animalis]	RaiA_B. longum BBMN68_o_WP_007054480.1 ribosome-associated translation inhibitor RaiA [Bifidobacterium longum]
GCF_000414215.1	animalis	78.1	94.4	Bifidobacterium animalis subsp. lactis Bl12, Bl12 - GCF_000414215.1	GCF_000414215.1_ASM41421v1_o_WP_004217592.1 recombinase RecA [Bifidobacterium animalis]	RecA_B. breve UCC2003_o_WP_015438912.1 recombinase RecA [Bifidobacterium breve]
GCF_000414215.1	animalis	50.5	99	Bifidobacterium animalis subsp. lactis Bl12, Bl12 - GCF_000414215.1	GCF_000414215.1_ASM41421v1_o_WP_004217594.1 regulatory protein RecX [Bifidobacterium animalis]	RecX_B. breve UCC2003_o_WP_015438911.1 RecX family transcriptional regulator [Bifidobacterium breve]
GCF_000414215.1	animalis	77.5	99.8	Bifidobacterium animalis subsp. lactis Bl12, Bl12 - GCF_000414215.1	GCF_000414215.1_ASM41421v1_o_WP_072633050.1 RNA polymerase sigma factor [Bifidobacterium animalis]	HrdB_B. breve UCC2003_o_WP_015438903.1 RNA polymerase sigma factor [Bifidobacterium breve]
GCF_000414215.1	animalis	75.8	86.6	Bifidobacterium animalis subsp. lactis Bl12, Bl12 - GCF_000414215.1	GCF_000414215.1_ASM41421v1_o_WP_004218690.1 MULTISPECIES: sigma-70 family RNA polymerase sigma factor [Bifidobacterium]	RpoE_1_B. breve UCC2003_o_WP_038426821.1 sigma-70 family RNA polymerase sigma factor [Bifidobacterium breve]
GCF_000414215.1	animalis	43.8	100	Bifidobacterium animalis subsp. lactis Bl12, Bl12 - GCF_000414215.1	GCF_000414215.1_ASM41421v1_o_WP_004217646.1 4Fe-4S dicluster domain-containing protein [Bifidobacterium animalis]	SdhB_B. asteroides PRL2011_o_WP_033511913.1 4Fe-4S dicluster domain-containing protein [Bifidobacterium asteroides]
GCF_000414215.1	animalis	58.5	98.5	Bifidobacterium animalis subsp. lactis Bl12, Bl12 - GCF_000414215.1	GCF_000414215.1_ASM41421v1_o_WP_004218999.1 thioredoxin-disulfide reductase [Bifidobacterium animalis]	Thioredoxin reductase_B. longum NCC2705_o_WP_012472072.1 thioredoxin-disulfide reductase [Bifidobacterium longum]
GCF_000414215.1	animalis	58.6	99.4	Bifidobacterium animalis subsp. lactis Bl12, Bl12 - GCF_000414215.1	GCF_000414215.1_ASM41421v1_o_WP_004217903.1 FAD-dependent oxidoreductase [Bifidobacterium animalis]	TrxR Thioredoxin reductase (next to AhpC)_B. longum NCC2705_o_WP_007056574.1 FAD-dependent oxidoreductase [Bifidobacterium longum]
GCF_000414215.1	animalis	60	98.1	Bifidobacterium animalis subsp. lactis Bl12, Bl12 - GCF_000414215.1	GCF_000414215.1_ASM41421v1_o_WP_004218155.1 universal stress protein [Bifidobacterium animalis]	UspA_(next to clpC gene)_B. breve UCC2003_o_WP_014483540.1 universal stress protein [Bifidobacterium breve]
GCF_000414215.1	animalis	73.1	98.8	Bifidobacterium animalis subsp. lactis Bl12, Bl12 - GCF_000414215.1	GCF_000414215.1_ASM41421v1_o_WP_004268717.1 universal stress protein [Bifidobacterium animalis]	UspA_2_B. breve UCC2003_o_WP_014484218.1 universal stress protein [Bifidobacterium breve]
GCF_000414215.1	animalis	97.8	100	Bifidobacterium animalis subsp. lactis Bl12, Bl12 - GCF_000414215.1	GCF_000414215.1_ASM41421v1_o_WP_004217727.1 WhiB family transcriptional regulator [Bifidobacterium animalis]	WblE_B. longum NCC2705_o_WP_003835265.1 MULTISPECIES: WhiB family transcriptional regulator [Bifidobacterium]
GCF_000414215.1	animalis	88.6	98.5	Bifidobacterium animalis subsp. lactis Bl12, Bl12 - GCF_000414215.1	GCF_000414215.1_ASM41421v1_o_WP_004218154.1 ATP-dependent Clp protease ATP-binding subunit [Bifidobacterium animalis]	ClpC_B. breve UCC2003_o_WP_003830303.1 ATP-dependent Clp protease ATP-binding subunit [Bifidobacterium breve]
GCF_000414215.1	animalis	69.8	100	Bifidobacterium animalis subsp. lactis Bl12, Bl12 - GCF_000414215.1	GCF_000414215.1_ASM41421v1_o_WP_004219270.1 MULTISPECIES: nucleotide exchange factor GrpE [Bifidobacterium]	GrpE_B. breve UCC2003_o_WP_003827988.1 MULTISPECIES: nucleotide exchange factor GrpE [Bifidobacterium]
GCF_000414215.1	animalis	65.9	99.7	Bifidobacterium animalis subsp. lactis Bl12, Bl12 - GCF_000414215.1	GCF_000414215.1_ASM41421v1_o_WP_004219274.1 J domain-containing protein [Bifidobacterium animalis]	DnaJ_B. breve UCC2003_o_WP_003827989.1 MULTISPECIES: DnaJ domain-containing protein [Bifidobacterium]
GCF_000414215.1	animalis	88.2	94.2	Bifidobacterium animalis subsp. lactis Bl12, Bl12 - GCF_000414215.1	GCF_000414215.1_ASM41421v1_o_WP_035136458.1 ATP-dependent Clp protease proteolytic subunit [Bifidobacterium animalis]	ClpP1_B. breve UCC2003_o_WP_003833421.1 ATP-dependent Clp protease proteolytic subunit [Bifidobacterium breve]
GCF_000414215.1	animalis	58.6	98.9	Bifidobacterium animalis subsp. lactis Bl12, Bl12 - GCF_000414215.1	GCF_000414215.1_ASM41421v1_o_WP_004217870.1 coproporphyrinogen III oxidase [Bifidobacterium animalis]	HemN_B. longum NCC2705_o_WP_008783712.1 radical SAM family heme chaperone HemW [Bifidobacterium longum]
GCF_000414215.1	animalis	60.5	100	Bifidobacterium animalis subsp. lactis Bl12, Bl12 - GCF_000414215.1	GCF_000414215.1_ASM41421v1_o_WP_004269123.1 FAD-binding protein [Bifidobacterium animalis]	SdhA_B. asteroides PRL2011_o_WP_033511903.1 FAD-dependent oxidoreductase [Bifidobacterium asteroides]
GCF_000224965.2	animalis	69.8	100	Bifidobacterium animalis subsp. lactis BLC1, BLC1 - GCF_000224965.2	GCF_000224965.2_ASM22496v2_o_WP_004219270.1 MULTISPECIES: nucleotide exchange factor GrpE [Bifidobacterium]	GrpE_B. breve UCC2003_o_WP_003827988.1 MULTISPECIES: nucleotide exchange factor GrpE [Bifidobacterium]
GCF_000224965.2	animalis	55.1	100	Bifidobacterium animalis subsp. lactis BLC1, BLC1 - GCF_000224965.2	GCF_000224965.2_ASM22496v2_o_WP_004219369.1 MULTISPECIES: nitroreductase family protein [Bifidobacterium]	H2O2 forming NADPH oxidase (NPOX)_B. longum ATCC15697_o_WP_012578666.1 MULTISPECIES: nitroreductase family protein [Bifidobacterium]
GCF_000224965.2	animalis	88.6	98.5	Bifidobacterium animalis subsp. lactis BLC1, BLC1 - GCF_000224965.2	GCF_000224965.2_ASM22496v2_o_WP_004218154.1 ATP-dependent Clp protease ATP-binding subunit [Bifidobacterium animalis]	ClpC_B. breve UCC2003_o_WP_003830303.1 ATP-dependent Clp protease ATP-binding subunit [Bifidobacterium breve]
GCF_000224965.2	animalis	73.8	100	Bifidobacterium animalis subsp. lactis BLC1, BLC1 - GCF_000224965.2	GCF_000224965.2_ASM22496v2_o_WP_004217905.1 peroxiredoxin [Bifidobacterium animalis]	AhpC_B. longum NCC2705_o_WP_007056578.1 MULTISPECIES: peroxiredoxin [Bifidobacterium]
GCF_000224965.2	animalis	100	100	Bifidobacterium animalis subsp. lactis BLC1, BLC1 - GCF_000224965.2	GCF_000224965.2_ASM22496v2_o_WP_004219176.1 F0F1 ATP synthase subunit alpha [Bifidobacterium animalis]	Alpha subunit F1F0 ATPase (atpA)_B. animalis DSM 10140_o_WP_004219176.1 F0F1 ATP synthase subunit alpha [Bifidobacterium animalis]
GCF_000224965.2	animalis	100	100	Bifidobacterium animalis subsp. lactis BLC1, BLC1 - GCF_000224965.2	GCF_000224965.2_ASM22496v2_o_WP_004219170.1 F0F1 ATP synthase subunit A [Bifidobacterium animalis]	A subunit F1F0 ATPase (atpB)_B. animalis DSM 10140_o_WP_004219170.1 F0F1 ATP synthase subunit A [Bifidobacterium animalis]
GCF_000224965.2	animalis	100	100	Bifidobacterium animalis subsp. lactis BLC1, BLC1 - GCF_000224965.2	GCF_000224965.2_ASM22496v2_o_WP_004219181.1 F0F1 ATP synthase subunit epsilon [Bifidobacterium animalis]	Epsilon subunit F1F0 ATPase (atpC)_B. animalis DSM 10140_o_WP_004219181.1 F0F1 ATP synthase subunit epsilon [Bifidobacterium animalis]
GCF_000224965.2	animalis	100	100	Bifidobacterium animalis subsp. lactis BLC1, BLC1 - GCF_000224965.2	GCF_000224965.2_ASM22496v2_o_WP_004219179.1 F0F1 ATP synthase subunit beta [Bifidobacterium animalis]	Beta subunit F1F0 ATPase (atpD)_B. animalis DSM 10140_o_WP_004219179.1 F0F1 ATP synthase subunit beta [Bifidobacterium animalis]
GCF_000224965.2	animalis	100	100	Bifidobacterium animalis subsp. lactis BLC1, BLC1 - GCF_000224965.2	GCF_000224965.2_ASM22496v2_o_WP_004219171.1 MULTISPECIES: ATP synthase F0 subunit C [Bifidobacterium]	C subunit F1F0 ATPase (atpE)_B. animalis DSM 10140_o_WP_004219171.1 MULTISPECIES: ATP synthase F0 subunit C [Bifidobacterium]
GCF_000224965.2	animalis	100	100	Bifidobacterium animalis subsp. lactis BLC1, BLC1 - GCF_000224965.2	GCF_000224965.2_ASM22496v2_o_WP_004219173.1 F0F1 ATP synthase subunit B [Bifidobacterium animalis]	B subunit F1F0 ATPase (atpF)_B. animalis DSM 10140_o_WP_004219173.1 F0F1 ATP synthase subunit B [Bifidobacterium animalis]
GCF_000224965.2	animalis	100	100	Bifidobacterium animalis subsp. lactis BLC1, BLC1 - GCF_000224965.2	GCF_000224965.2_ASM22496v2_o_WP_004219178.1 F0F1 ATP synthase subunit gamma [Bifidobacterium animalis]	Gamma subunit F1F0 ATPase (atpG)_B. animalis DSM 10140_o_WP_004219178.1 F0F1 ATP synthase subunit gamma [Bifidobacterium animalis]
GCF_000224965.2	animalis	100	100	Bifidobacterium animalis subsp. lactis BLC1, BLC1 - GCF_000224965.2	GCF_000224965.2_ASM22496v2_o_WP_004269232.1 F0F1 ATP synthase subunit delta [Bifidobacterium animalis]	Delta subunit F1F0 ATPase (atpH)_B. animalis DSM 10140_o_WP_004269232.1 F0F1 ATP synthase subunit delta [Bifidobacterium animalis]
GCF_000224965.2	animalis	43.1	82.1	Bifidobacterium animalis subsp. lactis BLC1, BLC1 - GCF_000224965.2	GCF_000224965.2_ASM22496v2_o_WP_004217876.1 peroxiredoxin [Bifidobacterium animalis]	BCP-type thioredoxin peroxidase_B. longum NCC2705_o_WP_011068154.1 MULTISPECIES: peroxiredoxin [Bifidobacterium]
GCF_000224965.2	animalis	100	100	Bifidobacterium animalis subsp. lactis BLC1, BLC1 - GCF_000224965.2	GCF_000224965.2_ASM22496v2_o_WP_004217908.1 choloylglycine hydrolase [Bifidobacterium animalis]	BSH_B. lactis BB-12_o_WP_004217908.1 choloylglycine hydrolase [Bifidobacterium animalis]
GCF_000224965.2	animalis	72.4	98.3	Bifidobacterium animalis subsp. lactis BLC1, BLC1 - GCF_000224965.2	GCF_000224965.2_ASM22496v2_o_WP_004217589.1 helix-turn-helix transcriptional regulator [Bifidobacterium animalis]	ClgR_B. breve UCC2003_o_WP_080562228.1 helix-turn-helix transcriptional regulator [Bifidobacterium breve]
GCF_000224965.2	animalis	82.5	99.9	Bifidobacterium animalis subsp. lactis BLC1, BLC1 - GCF_000224965.2	GCF_000224965.2_ASM22496v2_o_WP_004219109.1 ATP-dependent chaperone ClpB [Bifidobacterium animalis]	ClpB_B. breve UCC2003_o_WP_015439276.1 ATP-dependent chaperone ClpB [Bifidobacterium breve]
GCF_000224965.2	animalis	82.8	99.6	Bifidobacterium animalis subsp. lactis BLC1, BLC1 - GCF_000224965.2	GCF_000224965.2_ASM22496v2_o_WP_004217639.1 ATP-dependent Clp protease proteolytic subunit [Bifidobacterium animalis]	ClpP2_B. breve UCC2003_o_WP_014483863.1 ATP-dependent Clp protease proteolytic subunit [Bifidobacterium breve]
GCF_000224965.2	animalis	63.2	99.6	Bifidobacterium animalis subsp. lactis BLC1, BLC1 - GCF_000224965.2	GCF_000224965.2_ASM22496v2_o_WP_004217641.1 ATP-dependent Clp protease ATP-binding subunit ClpX [Bifidobacterium animalis]	ClpX_B. breve UCC2003_o_WP_003833417.1 ATP-dependent Clp protease ATP-binding subunit ClpX [Bifidobacterium breve]
GCF_000224965.2	animalis	53.5	89.9	Bifidobacterium animalis subsp. lactis BLC1, BLC1 - GCF_000224965.2	GCF_000224965.2_ASM22496v2_o_WP_004218935.1 cold shock domain-containing protein [Bifidobacterium animalis]	CspA_B. breve UCC2003_o_WP_003830292.1 cold-shock protein [Bifidobacterium breve]
GCF_000224965.2	animalis	75.2	100	Bifidobacterium animalis subsp. lactis BLC1, BLC1 - GCF_000224965.2	GCF_000224965.2_ASM22496v2_o_WP_004218160.1 cold shock domain-containing protein [Bifidobacterium animalis]	CspB_B. breve UCC2003_o_WP_003830298.1 cold shock domain-containing protein [Bifidobacterium breve]
GCF_000224965.2	animalis	60.7	99.7	Bifidobacterium animalis subsp. lactis BLC1, BLC1 - GCF_000224965.2	GCF_000224965.2_ASM22496v2_o_WP_004217936.1 molecular chaperone DnaJ [Bifidobacterium animalis]	DnaJ2_B. breve UCC2003_o_WP_015438803.1 molecular chaperone DnaJ [Bifidobacterium breve]
GCF_000224965.2	animalis	89.9	100	Bifidobacterium animalis subsp. lactis BLC1, BLC1 - GCF_000224965.2	GCF_000224965.2_ASM22496v2_o_WP_004219269.1 MULTISPECIES: molecular chaperone DnaK [Bifidobacterium]	DnaK_B. breve UCC2003_o_WP_014483299.1 MULTISPECIES: molecular chaperone DnaK [Bifidobacterium]
GCF_000224965.2	animalis	74.1	99.4	Bifidobacterium animalis subsp. lactis BLC1, BLC1 - GCF_000224965.2	GCF_000224965.2_ASM22496v2_o_WP_004219320.1 MULTISPECIES: DNA starvation/stationary phase protection protein [Bifidobacterium]	DPS_B. longum BBMN68_o_WP_007051742.1 MULTISPECIES: DNA starvation/stationary phase protection protein [Terrabacteria group]
GCF_000224965.2	animalis	87.1	99.3	Bifidobacterium animalis subsp. lactis BLC1, BLC1 - GCF_000224965.2	GCF_000224965.2_ASM22496v2_o_WP_004219152.1 MULTISPECIES: formyl-CoA transferase [Bifidobacterium]	Formyl-CoA transferase_B. dentium Bd1_o_WP_012902505.1 formyl-CoA transferase [Bifidobacterium dentium]
GCF_000224965.2	animalis	69.1	99.8	Bifidobacterium animalis subsp. lactis BLC1, BLC1 - GCF_000224965.2	GCF_000224965.2_ASM22496v2_o_WP_004269219.1 gamma-glutamylcysteine synthetase [Bifidobacterium animalis]	Glutamate-cysteine ligase_B. longum BBMN68_o_WP_013410698.1 gamma-glutamylcysteine synthetase [Bifidobacterium longum]
GCF_000224965.2	animalis	89.8	100	Bifidobacterium animalis subsp. lactis BLC1, BLC1 - GCF_000224965.2	GCF_000224965.2_ASM22496v2_o_WP_004218937.1 chaperonin GroEL [Bifidobacterium animalis]	GroEL_B. breve UCC2003_o_WP_003830293.1 MULTISPECIES: chaperonin GroEL [Bifidobacterium]
GCF_000224965.2	animalis	85.4	99	Bifidobacterium animalis subsp. lactis BLC1, BLC1 - GCF_000224965.2	GCF_000224965.2_ASM22496v2_o_WP_004268536.1 MULTISPECIES: co-chaperone GroES [Bifidobacterium]	GroES_B. breve UCC2003_o_WP_003829844.1 MULTISPECIES: co-chaperone GroES [Bifidobacterium]
GCF_000224965.2	animalis	54.9	99.7	Bifidobacterium animalis subsp. lactis BLC1, BLC1 - GCF_000224965.2	GCF_000224965.2_ASM22496v2_o_WP_004217935.1 heat-inducible transcriptional repressor HrcA [Bifidobacterium animalis]	HrcA_B. breve UCC2003_o_WP_015438802.1 heat-inducible transcriptional repressor HrcA [Bifidobacterium breve]
GCF_000224965.2	animalis	54.9	99	Bifidobacterium animalis subsp. lactis BLC1, BLC1 - GCF_000224965.2	GCF_000224965.2_ASM22496v2_o_WP_004269247.1 helix-turn-helix transcriptional regulator [Bifidobacterium animalis]	HspR_B. breve UCC2003_o_WP_003827990.1 MULTISPECIES: helix-turn-helix transcriptional regulator [Bifidobacterium]
GCF_000224965.2	animalis	58.9	85.5	Bifidobacterium animalis subsp. lactis BLC1, BLC1 - GCF_000224965.2	GCF_000224965.2_ASM22496v2_o_WP_004218388.1 MULTISPECIES: trypsin-like peptidase domain-containing protein [Bifidobacterium]	HtrA_B. longum NCC2705_o_WP_011068543.1 trypsin-like peptidase domain-containing protein [Bifidobacterium longum]
GCF_000224965.2	animalis	67	98.3	Bifidobacterium animalis subsp. lactis BLC1, BLC1 - GCF_000224965.2	GCF_000224965.2_ASM22496v2_o_WP_004218629.1 transcriptional repressor LexA [Bifidobacterium animalis]	LexA_B. breve UCC2003_o_WP_003830434.1 transcriptional repressor LexA [Bifidobacterium breve]
GCF_000224965.2	animalis	60	97.8	Bifidobacterium animalis subsp. lactis BLC1, BLC1 - GCF_000224965.2	GCF_000224965.2_ASM22496v2_o_WP_004217682.1 peptide-methionine (R)-S-oxide reductase MsrB [Bifidobacterium animalis]	MsrAB_B. longum NCC2705_o_WP_162899813.1 peptide-methionine (R)-S-oxide reductase MsrB [Bifidobacterium longum]
GCF_000224965.2	animalis	71.9	99.8	Bifidobacterium animalis subsp. lactis BLC1, BLC1 - GCF_000224965.2	GCF_000224965.2_ASM22496v2_o_WP_004268313.1 FAD-dependent oxidoreductase [Bifidobacterium animalis]	NADH oxidase (NOX) _B. longum NCC2705_o_WP_011068710.1 FAD-dependent oxidoreductase [Bifidobacterium longum]
GCF_000224965.2	animalis	68	100	Bifidobacterium animalis subsp. lactis BLC1, BLC1 - GCF_000224965.2	GCF_000224965.2_ASM22496v2_o_WP_004268697.1 oleate hydratase [Bifidobacterium animalis]	Oleate hydratase_B. breve NCFB 2258_o_WP_015438992.1 oleate hydratase [Bifidobacterium breve]
GCF_000224965.2	animalis	78.6	98.3	Bifidobacterium animalis subsp. lactis BLC1, BLC1 - GCF_000224965.2	GCF_000224965.2_ASM22496v2_o_WP_004219148.1 oxalyl-CoA decarboxylase [Bifidobacterium animalis]	Oxalyl-CoA decarboxylase_B. dentium Bd1_o_WP_003838690.1 oxalyl-CoA decarboxylase [Bifidobacterium dentium]
GCF_000224965.2	animalis	78.2	99.2	Bifidobacterium animalis subsp. lactis BLC1, BLC1 - GCF_000224965.2	GCF_000224965.2_ASM22496v2_o_WP_004218681.1 aminopeptidase P family protein [Bifidobacterium animalis]	PePp_B. longum BBMN68_o_WP_007052570.1 aminopeptidase P family protein [Bifidobacterium longum]
GCF_000224965.2	animalis	90.1	99.9	Bifidobacterium animalis subsp. lactis BLC1, BLC1 - GCF_000224965.2	GCF_000224965.2_ASM22496v2_o_WP_004218510.1 RNA degradosome polyphosphate kinase [Bifidobacterium animalis]	PPK1_B. scardovii JCM 12489_o_WP_033519427.1 RNA degradosome polyphosphate kinase [Bifidobacterium scardovii]
GCF_000224965.2	animalis	79.4	97.2	Bifidobacterium animalis subsp. lactis BLC1, BLC1 - GCF_000224965.2	GCF_000224965.2_ASM22496v2_o_WP_004217891.1 dihydroorotate dehydrogenase [Bifidobacterium animalis]	PyrDb_B. bifidum ATCC29521_o_WP_021648026.1 dihydroorotate dehydrogenase [Bifidobacterium bifidum]
GCF_000224965.2	animalis	62.1	95.7	Bifidobacterium animalis subsp. lactis BLC1, BLC1 - GCF_000224965.2	GCF_000224965.2_ASM22496v2_o_WP_004217890.1 dihydroorotate dehydrogenase electron transfer subunit [Bifidobacterium animalis]	PyrK_B. bifidum ATCC29521_o_WP_003813104.1 dihydroorotate dehydrogenase electron transfer subunit [Bifidobacterium bifidum]
GCF_000224965.2	animalis	78.8	99.5	Bifidobacterium animalis subsp. lactis BLC1, BLC1 - GCF_000224965.2	GCF_000224965.2_ASM22496v2_o_WP_004217596.1 ribosome-associated translation inhibitor RaiA [Bifidobacterium animalis]	RaiA_B. longum BBMN68_o_WP_007054480.1 ribosome-associated translation inhibitor RaiA [Bifidobacterium longum]
GCF_000224965.2	animalis	78.1	94.4	Bifidobacterium animalis subsp. lactis BLC1, BLC1 - GCF_000224965.2	GCF_000224965.2_ASM22496v2_o_WP_004217592.1 recombinase RecA [Bifidobacterium animalis]	RecA_B. breve UCC2003_o_WP_015438912.1 recombinase RecA [Bifidobacterium breve]
GCF_000224965.2	animalis	50.5	99	Bifidobacterium animalis subsp. lactis BLC1, BLC1 - GCF_000224965.2	GCF_000224965.2_ASM22496v2_o_WP_004217594.1 regulatory protein RecX [Bifidobacterium animalis]	RecX_B. breve UCC2003_o_WP_015438911.1 RecX family transcriptional regulator [Bifidobacterium breve]
GCF_000224965.2	animalis	77.5	99.8	Bifidobacterium animalis subsp. lactis BLC1, BLC1 - GCF_000224965.2	GCF_000224965.2_ASM22496v2_o_WP_072633050.1 RNA polymerase sigma factor [Bifidobacterium animalis]	HrdB_B. breve UCC2003_o_WP_015438903.1 RNA polymerase sigma factor [Bifidobacterium breve]
GCF_000224965.2	animalis	75.8	86.6	Bifidobacterium animalis subsp. lactis BLC1, BLC1 - GCF_000224965.2	GCF_000224965.2_ASM22496v2_o_WP_004218690.1 MULTISPECIES: sigma-70 family RNA polymerase sigma factor [Bifidobacterium]	RpoE_1_B. breve UCC2003_o_WP_038426821.1 sigma-70 family RNA polymerase sigma factor [Bifidobacterium breve]
GCF_000224965.2	animalis	43.8	100	Bifidobacterium animalis subsp. lactis BLC1, BLC1 - GCF_000224965.2	GCF_000224965.2_ASM22496v2_o_WP_004217646.1 4Fe-4S dicluster domain-containing protein [Bifidobacterium animalis]	SdhB_B. asteroides PRL2011_o_WP_033511913.1 4Fe-4S dicluster domain-containing protein [Bifidobacterium asteroides]
GCF_000224965.2	animalis	58.5	98.5	Bifidobacterium animalis subsp. lactis BLC1, BLC1 - GCF_000224965.2	GCF_000224965.2_ASM22496v2_o_WP_004218999.1 thioredoxin-disulfide reductase [Bifidobacterium animalis]	Thioredoxin reductase_B. longum NCC2705_o_WP_012472072.1 thioredoxin-disulfide reductase [Bifidobacterium longum]
GCF_000224965.2	animalis	58.6	99.4	Bifidobacterium animalis subsp. lactis BLC1, BLC1 - GCF_000224965.2	GCF_000224965.2_ASM22496v2_o_WP_004217903.1 FAD-dependent oxidoreductase [Bifidobacterium animalis]	TrxR Thioredoxin reductase (next to AhpC)_B. longum NCC2705_o_WP_007056574.1 FAD-dependent oxidoreductase [Bifidobacterium longum]
GCF_000224965.2	animalis	60	98.1	Bifidobacterium animalis subsp. lactis BLC1, BLC1 - GCF_000224965.2	GCF_000224965.2_ASM22496v2_o_WP_004218155.1 universal stress protein [Bifidobacterium animalis]	UspA_(next to clpC gene)_B. breve UCC2003_o_WP_014483540.1 universal stress protein [Bifidobacterium breve]
GCF_000224965.2	animalis	73.1	98.8	Bifidobacterium animalis subsp. lactis BLC1, BLC1 - GCF_000224965.2	GCF_000224965.2_ASM22496v2_o_WP_004268717.1 universal stress protein [Bifidobacterium animalis]	UspA_2_B. breve UCC2003_o_WP_014484218.1 universal stress protein [Bifidobacterium breve]
GCF_000224965.2	animalis	97.8	100	Bifidobacterium animalis subsp. lactis BLC1, BLC1 - GCF_000224965.2	GCF_000224965.2_ASM22496v2_o_WP_004217727.1 WhiB family transcriptional regulator [Bifidobacterium animalis]	WblE_B. longum NCC2705_o_WP_003835265.1 MULTISPECIES: WhiB family transcriptional regulator [Bifidobacterium]
GCF_000224965.2	animalis	65.9	99.7	Bifidobacterium animalis subsp. lactis BLC1, BLC1 - GCF_000224965.2	GCF_000224965.2_ASM22496v2_o_WP_004219274.1 J domain-containing protein [Bifidobacterium animalis]	DnaJ_B. breve UCC2003_o_WP_003827989.1 MULTISPECIES: DnaJ domain-containing protein [Bifidobacterium]
GCF_000224965.2	animalis	88.2	94.2	Bifidobacterium animalis subsp. lactis BLC1, BLC1 - GCF_000224965.2	GCF_000224965.2_ASM22496v2_o_WP_035136458.1 ATP-dependent Clp protease proteolytic subunit [Bifidobacterium animalis]	ClpP1_B. breve UCC2003_o_WP_003833421.1 ATP-dependent Clp protease proteolytic subunit [Bifidobacterium breve]
GCF_000224965.2	animalis	58.6	98.9	Bifidobacterium animalis subsp. lactis BLC1, BLC1 - GCF_000224965.2	GCF_000224965.2_ASM22496v2_o_WP_004217870.1 coproporphyrinogen III oxidase [Bifidobacterium animalis]	HemN_B. longum NCC2705_o_WP_008783712.1 radical SAM family heme chaperone HemW [Bifidobacterium longum]
GCF_000224965.2	animalis	60.5	100	Bifidobacterium animalis subsp. lactis BLC1, BLC1 - GCF_000224965.2	GCF_000224965.2_ASM22496v2_o_WP_004269123.1 FAD-binding protein [Bifidobacterium animalis]	SdhA_B. asteroides PRL2011_o_WP_033511903.1 FAD-dependent oxidoreductase [Bifidobacterium asteroides]
GCF_000220885.1	animalis	69.8	100	Bifidobacterium animalis subsp. lactis CNCM I-2494, CNCM I-2494 - GCF_000220885.1	GCF_000220885.1_ASM22088v1_o_WP_004219270.1 MULTISPECIES: nucleotide exchange factor GrpE [Bifidobacterium]	GrpE_B. breve UCC2003_o_WP_003827988.1 MULTISPECIES: nucleotide exchange factor GrpE [Bifidobacterium]
GCF_000220885.1	animalis	88.6	98.5	Bifidobacterium animalis subsp. lactis CNCM I-2494, CNCM I-2494 - GCF_000220885.1	GCF_000220885.1_ASM22088v1_o_WP_004218154.1 ATP-dependent Clp protease ATP-binding subunit [Bifidobacterium animalis]	ClpC_B. breve UCC2003_o_WP_003830303.1 ATP-dependent Clp protease ATP-binding subunit [Bifidobacterium breve]
GCF_000220885.1	animalis	55.1	100	Bifidobacterium animalis subsp. lactis CNCM I-2494, CNCM I-2494 - GCF_000220885.1	GCF_000220885.1_ASM22088v1_o_WP_004219369.1 MULTISPECIES: nitroreductase family protein [Bifidobacterium]	H2O2 forming NADPH oxidase (NPOX)_B. longum ATCC15697_o_WP_012578666.1 MULTISPECIES: nitroreductase family protein [Bifidobacterium]
GCF_000220885.1	animalis	73.8	100	Bifidobacterium animalis subsp. lactis CNCM I-2494, CNCM I-2494 - GCF_000220885.1	GCF_000220885.1_ASM22088v1_o_WP_004217905.1 peroxiredoxin [Bifidobacterium animalis]	AhpC_B. longum NCC2705_o_WP_007056578.1 MULTISPECIES: peroxiredoxin [Bifidobacterium]
GCF_000220885.1	animalis	100	100	Bifidobacterium animalis subsp. lactis CNCM I-2494, CNCM I-2494 - GCF_000220885.1	GCF_000220885.1_ASM22088v1_o_WP_004219176.1 F0F1 ATP synthase subunit alpha [Bifidobacterium animalis]	Alpha subunit F1F0 ATPase (atpA)_B. animalis DSM 10140_o_WP_004219176.1 F0F1 ATP synthase subunit alpha [Bifidobacterium animalis]
GCF_000220885.1	animalis	100	100	Bifidobacterium animalis subsp. lactis CNCM I-2494, CNCM I-2494 - GCF_000220885.1	GCF_000220885.1_ASM22088v1_o_WP_004219170.1 F0F1 ATP synthase subunit A [Bifidobacterium animalis]	A subunit F1F0 ATPase (atpB)_B. animalis DSM 10140_o_WP_004219170.1 F0F1 ATP synthase subunit A [Bifidobacterium animalis]
GCF_000220885.1	animalis	100	100	Bifidobacterium animalis subsp. lactis CNCM I-2494, CNCM I-2494 - GCF_000220885.1	GCF_000220885.1_ASM22088v1_o_WP_004219181.1 F0F1 ATP synthase subunit epsilon [Bifidobacterium animalis]	Epsilon subunit F1F0 ATPase (atpC)_B. animalis DSM 10140_o_WP_004219181.1 F0F1 ATP synthase subunit epsilon [Bifidobacterium animalis]
GCF_000220885.1	animalis	100	100	Bifidobacterium animalis subsp. lactis CNCM I-2494, CNCM I-2494 - GCF_000220885.1	GCF_000220885.1_ASM22088v1_o_WP_004219179.1 F0F1 ATP synthase subunit beta [Bifidobacterium animalis]	Beta subunit F1F0 ATPase (atpD)_B. animalis DSM 10140_o_WP_004219179.1 F0F1 ATP synthase subunit beta [Bifidobacterium animalis]
GCF_000220885.1	animalis	100	100	Bifidobacterium animalis subsp. lactis CNCM I-2494, CNCM I-2494 - GCF_000220885.1	GCF_000220885.1_ASM22088v1_o_WP_004219171.1 MULTISPECIES: ATP synthase F0 subunit C [Bifidobacterium]	C subunit F1F0 ATPase (atpE)_B. animalis DSM 10140_o_WP_004219171.1 MULTISPECIES: ATP synthase F0 subunit C [Bifidobacterium]
GCF_000220885.1	animalis	100	100	Bifidobacterium animalis subsp. lactis CNCM I-2494, CNCM I-2494 - GCF_000220885.1	GCF_000220885.1_ASM22088v1_o_WP_004219173.1 F0F1 ATP synthase subunit B [Bifidobacterium animalis]	B subunit F1F0 ATPase (atpF)_B. animalis DSM 10140_o_WP_004219173.1 F0F1 ATP synthase subunit B [Bifidobacterium animalis]
GCF_000220885.1	animalis	100	100	Bifidobacterium animalis subsp. lactis CNCM I-2494, CNCM I-2494 - GCF_000220885.1	GCF_000220885.1_ASM22088v1_o_WP_004219178.1 F0F1 ATP synthase subunit gamma [Bifidobacterium animalis]	Gamma subunit F1F0 ATPase (atpG)_B. animalis DSM 10140_o_WP_004219178.1 F0F1 ATP synthase subunit gamma [Bifidobacterium animalis]
GCF_000220885.1	animalis	100	100	Bifidobacterium animalis subsp. lactis CNCM I-2494, CNCM I-2494 - GCF_000220885.1	GCF_000220885.1_ASM22088v1_o_WP_004269232.1 F0F1 ATP synthase subunit delta [Bifidobacterium animalis]	Delta subunit F1F0 ATPase (atpH)_B. animalis DSM 10140_o_WP_004269232.1 F0F1 ATP synthase subunit delta [Bifidobacterium animalis]
GCF_000220885.1	animalis	43.1	82.1	Bifidobacterium animalis subsp. lactis CNCM I-2494, CNCM I-2494 - GCF_000220885.1	GCF_000220885.1_ASM22088v1_o_WP_004217876.1 peroxiredoxin [Bifidobacterium animalis]	BCP-type thioredoxin peroxidase_B. longum NCC2705_o_WP_011068154.1 MULTISPECIES: peroxiredoxin [Bifidobacterium]
GCF_000220885.1	animalis	100	100	Bifidobacterium animalis subsp. lactis CNCM I-2494, CNCM I-2494 - GCF_000220885.1	GCF_000220885.1_ASM22088v1_o_WP_004217908.1 choloylglycine hydrolase [Bifidobacterium animalis]	BSH_B. lactis BB-12_o_WP_004217908.1 choloylglycine hydrolase [Bifidobacterium animalis]
GCF_000220885.1	animalis	72.4	98.3	Bifidobacterium animalis subsp. lactis CNCM I-2494, CNCM I-2494 - GCF_000220885.1	GCF_000220885.1_ASM22088v1_o_WP_004217589.1 helix-turn-helix transcriptional regulator [Bifidobacterium animalis]	ClgR_B. breve UCC2003_o_WP_080562228.1 helix-turn-helix transcriptional regulator [Bifidobacterium breve]
GCF_000220885.1	animalis	82.5	99.9	Bifidobacterium animalis subsp. lactis CNCM I-2494, CNCM I-2494 - GCF_000220885.1	GCF_000220885.1_ASM22088v1_o_WP_004219109.1 ATP-dependent chaperone ClpB [Bifidobacterium animalis]	ClpB_B. breve UCC2003_o_WP_015439276.1 ATP-dependent chaperone ClpB [Bifidobacterium breve]
GCF_000220885.1	animalis	82.8	99.6	Bifidobacterium animalis subsp. lactis CNCM I-2494, CNCM I-2494 - GCF_000220885.1	GCF_000220885.1_ASM22088v1_o_WP_004217639.1 ATP-dependent Clp protease proteolytic subunit [Bifidobacterium animalis]	ClpP2_B. breve UCC2003_o_WP_014483863.1 ATP-dependent Clp protease proteolytic subunit [Bifidobacterium breve]
GCF_000220885.1	animalis	63.2	99.6	Bifidobacterium animalis subsp. lactis CNCM I-2494, CNCM I-2494 - GCF_000220885.1	GCF_000220885.1_ASM22088v1_o_WP_004217641.1 ATP-dependent Clp protease ATP-binding subunit ClpX [Bifidobacterium animalis]	ClpX_B. breve UCC2003_o_WP_003833417.1 ATP-dependent Clp protease ATP-binding subunit ClpX [Bifidobacterium breve]
GCF_000220885.1	animalis	53.5	89.9	Bifidobacterium animalis subsp. lactis CNCM I-2494, CNCM I-2494 - GCF_000220885.1	GCF_000220885.1_ASM22088v1_o_WP_004218935.1 cold shock domain-containing protein [Bifidobacterium animalis]	CspA_B. breve UCC2003_o_WP_003830292.1 cold-shock protein [Bifidobacterium breve]
GCF_000220885.1	animalis	75.2	100	Bifidobacterium animalis subsp. lactis CNCM I-2494, CNCM I-2494 - GCF_000220885.1	GCF_000220885.1_ASM22088v1_o_WP_004218160.1 cold shock domain-containing protein [Bifidobacterium animalis]	CspB_B. breve UCC2003_o_WP_003830298.1 cold shock domain-containing protein [Bifidobacterium breve]
GCF_000220885.1	animalis	60.7	99.7	Bifidobacterium animalis subsp. lactis CNCM I-2494, CNCM I-2494 - GCF_000220885.1	GCF_000220885.1_ASM22088v1_o_WP_004217936.1 molecular chaperone DnaJ [Bifidobacterium animalis]	DnaJ2_B. breve UCC2003_o_WP_015438803.1 molecular chaperone DnaJ [Bifidobacterium breve]
GCF_000220885.1	animalis	89.9	100	Bifidobacterium animalis subsp. lactis CNCM I-2494, CNCM I-2494 - GCF_000220885.1	GCF_000220885.1_ASM22088v1_o_WP_004219269.1 MULTISPECIES: molecular chaperone DnaK [Bifidobacterium]	DnaK_B. breve UCC2003_o_WP_014483299.1 MULTISPECIES: molecular chaperone DnaK [Bifidobacterium]
GCF_000220885.1	animalis	74.1	99.4	Bifidobacterium animalis subsp. lactis CNCM I-2494, CNCM I-2494 - GCF_000220885.1	GCF_000220885.1_ASM22088v1_o_WP_004219320.1 MULTISPECIES: DNA starvation/stationary phase protection protein [Bifidobacterium]	DPS_B. longum BBMN68_o_WP_007051742.1 MULTISPECIES: DNA starvation/stationary phase protection protein [Terrabacteria group]
GCF_000220885.1	animalis	87.1	99.3	Bifidobacterium animalis subsp. lactis CNCM I-2494, CNCM I-2494 - GCF_000220885.1	GCF_000220885.1_ASM22088v1_o_WP_004219152.1 MULTISPECIES: formyl-CoA transferase [Bifidobacterium]	Formyl-CoA transferase_B. dentium Bd1_o_WP_012902505.1 formyl-CoA transferase [Bifidobacterium dentium]
GCF_000220885.1	animalis	69.1	99.8	Bifidobacterium animalis subsp. lactis CNCM I-2494, CNCM I-2494 - GCF_000220885.1	GCF_000220885.1_ASM22088v1_o_WP_004269219.1 gamma-glutamylcysteine synthetase [Bifidobacterium animalis]	Glutamate-cysteine ligase_B. longum BBMN68_o_WP_013410698.1 gamma-glutamylcysteine synthetase [Bifidobacterium longum]
GCF_000220885.1	animalis	89.8	100	Bifidobacterium animalis subsp. lactis CNCM I-2494, CNCM I-2494 - GCF_000220885.1	GCF_000220885.1_ASM22088v1_o_WP_004218937.1 chaperonin GroEL [Bifidobacterium animalis]	GroEL_B. breve UCC2003_o_WP_003830293.1 MULTISPECIES: chaperonin GroEL [Bifidobacterium]
GCF_000220885.1	animalis	85.4	99	Bifidobacterium animalis subsp. lactis CNCM I-2494, CNCM I-2494 - GCF_000220885.1	GCF_000220885.1_ASM22088v1_o_WP_004268536.1 MULTISPECIES: co-chaperone GroES [Bifidobacterium]	GroES_B. breve UCC2003_o_WP_003829844.1 MULTISPECIES: co-chaperone GroES [Bifidobacterium]
GCF_000220885.1	animalis	54.9	99.7	Bifidobacterium animalis subsp. lactis CNCM I-2494, CNCM I-2494 - GCF_000220885.1	GCF_000220885.1_ASM22088v1_o_WP_004217935.1 heat-inducible transcriptional repressor HrcA [Bifidobacterium animalis]	HrcA_B. breve UCC2003_o_WP_015438802.1 heat-inducible transcriptional repressor HrcA [Bifidobacterium breve]
GCF_000220885.1	animalis	54.9	99	Bifidobacterium animalis subsp. lactis CNCM I-2494, CNCM I-2494 - GCF_000220885.1	GCF_000220885.1_ASM22088v1_o_WP_004269247.1 helix-turn-helix transcriptional regulator [Bifidobacterium animalis]	HspR_B. breve UCC2003_o_WP_003827990.1 MULTISPECIES: helix-turn-helix transcriptional regulator [Bifidobacterium]
GCF_000220885.1	animalis	58.9	85.5	Bifidobacterium animalis subsp. lactis CNCM I-2494, CNCM I-2494 - GCF_000220885.1	GCF_000220885.1_ASM22088v1_o_WP_004218388.1 MULTISPECIES: trypsin-like peptidase domain-containing protein [Bifidobacterium]	HtrA_B. longum NCC2705_o_WP_011068543.1 trypsin-like peptidase domain-containing protein [Bifidobacterium longum]
GCF_000220885.1	animalis	67	98.3	Bifidobacterium animalis subsp. lactis CNCM I-2494, CNCM I-2494 - GCF_000220885.1	GCF_000220885.1_ASM22088v1_o_WP_004218629.1 transcriptional repressor LexA [Bifidobacterium animalis]	LexA_B. breve UCC2003_o_WP_003830434.1 transcriptional repressor LexA [Bifidobacterium breve]
GCF_000220885.1	animalis	60	97.8	Bifidobacterium animalis subsp. lactis CNCM I-2494, CNCM I-2494 - GCF_000220885.1	GCF_000220885.1_ASM22088v1_o_WP_004217682.1 peptide-methionine (R)-S-oxide reductase MsrB [Bifidobacterium animalis]	MsrAB_B. longum NCC2705_o_WP_162899813.1 peptide-methionine (R)-S-oxide reductase MsrB [Bifidobacterium longum]
GCF_000220885.1	animalis	71.9	99.8	Bifidobacterium animalis subsp. lactis CNCM I-2494, CNCM I-2494 - GCF_000220885.1	GCF_000220885.1_ASM22088v1_o_WP_004268313.1 FAD-dependent oxidoreductase [Bifidobacterium animalis]	NADH oxidase (NOX) _B. longum NCC2705_o_WP_011068710.1 FAD-dependent oxidoreductase [Bifidobacterium longum]
GCF_000220885.1	animalis	68	100	Bifidobacterium animalis subsp. lactis CNCM I-2494, CNCM I-2494 - GCF_000220885.1	GCF_000220885.1_ASM22088v1_o_WP_004268697.1 oleate hydratase [Bifidobacterium animalis]	Oleate hydratase_B. breve NCFB 2258_o_WP_015438992.1 oleate hydratase [Bifidobacterium breve]
GCF_000220885.1	animalis	78.6	98.3	Bifidobacterium animalis subsp. lactis CNCM I-2494, CNCM I-2494 - GCF_000220885.1	GCF_000220885.1_ASM22088v1_o_WP_004219148.1 oxalyl-CoA decarboxylase [Bifidobacterium animalis]	Oxalyl-CoA decarboxylase_B. dentium Bd1_o_WP_003838690.1 oxalyl-CoA decarboxylase [Bifidobacterium dentium]
GCF_000220885.1	animalis	78.2	99.2	Bifidobacterium animalis subsp. lactis CNCM I-2494, CNCM I-2494 - GCF_000220885.1	GCF_000220885.1_ASM22088v1_o_WP_004218681.1 aminopeptidase P family protein [Bifidobacterium animalis]	PePp_B. longum BBMN68_o_WP_007052570.1 aminopeptidase P family protein [Bifidobacterium longum]
GCF_000220885.1	animalis	90.1	99.9	Bifidobacterium animalis subsp. lactis CNCM I-2494, CNCM I-2494 - GCF_000220885.1	GCF_000220885.1_ASM22088v1_o_WP_004218510.1 RNA degradosome polyphosphate kinase [Bifidobacterium animalis]	PPK1_B. scardovii JCM 12489_o_WP_033519427.1 RNA degradosome polyphosphate kinase [Bifidobacterium scardovii]
GCF_000220885.1	animalis	79.4	97.2	Bifidobacterium animalis subsp. lactis CNCM I-2494, CNCM I-2494 - GCF_000220885.1	GCF_000220885.1_ASM22088v1_o_WP_004217891.1 dihydroorotate dehydrogenase [Bifidobacterium animalis]	PyrDb_B. bifidum ATCC29521_o_WP_021648026.1 dihydroorotate dehydrogenase [Bifidobacterium bifidum]
GCF_000220885.1	animalis	62.1	95.7	Bifidobacterium animalis subsp. lactis CNCM I-2494, CNCM I-2494 - GCF_000220885.1	GCF_000220885.1_ASM22088v1_o_WP_004217890.1 dihydroorotate dehydrogenase electron transfer subunit [Bifidobacterium animalis]	PyrK_B. bifidum ATCC29521_o_WP_003813104.1 dihydroorotate dehydrogenase electron transfer subunit [Bifidobacterium bifidum]
GCF_000220885.1	animalis	78.8	99.5	Bifidobacterium animalis subsp. lactis CNCM I-2494, CNCM I-2494 - GCF_000220885.1	GCF_000220885.1_ASM22088v1_o_WP_004217596.1 ribosome-associated translation inhibitor RaiA [Bifidobacterium animalis]	RaiA_B. longum BBMN68_o_WP_007054480.1 ribosome-associated translation inhibitor RaiA [Bifidobacterium longum]
GCF_000220885.1	animalis	78.1	94.4	Bifidobacterium animalis subsp. lactis CNCM I-2494, CNCM I-2494 - GCF_000220885.1	GCF_000220885.1_ASM22088v1_o_WP_004217592.1 recombinase RecA [Bifidobacterium animalis]	RecA_B. breve UCC2003_o_WP_015438912.1 recombinase RecA [Bifidobacterium breve]
GCF_000220885.1	animalis	50.5	99	Bifidobacterium animalis subsp. lactis CNCM I-2494, CNCM I-2494 - GCF_000220885.1	GCF_000220885.1_ASM22088v1_o_WP_004217594.1 regulatory protein RecX [Bifidobacterium animalis]	RecX_B. breve UCC2003_o_WP_015438911.1 RecX family transcriptional regulator [Bifidobacterium breve]
GCF_000220885.1	animalis	77.5	99.8	Bifidobacterium animalis subsp. lactis CNCM I-2494, CNCM I-2494 - GCF_000220885.1	GCF_000220885.1_ASM22088v1_o_WP_072633050.1 RNA polymerase sigma factor [Bifidobacterium animalis]	HrdB_B. breve UCC2003_o_WP_015438903.1 RNA polymerase sigma factor [Bifidobacterium breve]
GCF_000220885.1	animalis	75.8	86.6	Bifidobacterium animalis subsp. lactis CNCM I-2494, CNCM I-2494 - GCF_000220885.1	GCF_000220885.1_ASM22088v1_o_WP_004218690.1 MULTISPECIES: sigma-70 family RNA polymerase sigma factor [Bifidobacterium]	RpoE_1_B. breve UCC2003_o_WP_038426821.1 sigma-70 family RNA polymerase sigma factor [Bifidobacterium breve]
GCF_000220885.1	animalis	43.8	100	Bifidobacterium animalis subsp. lactis CNCM I-2494, CNCM I-2494 - GCF_000220885.1	GCF_000220885.1_ASM22088v1_o_WP_004217646.1 4Fe-4S dicluster domain-containing protein [Bifidobacterium animalis]	SdhB_B. asteroides PRL2011_o_WP_033511913.1 4Fe-4S dicluster domain-containing protein [Bifidobacterium asteroides]
GCF_000220885.1	animalis	58.5	98.5	Bifidobacterium animalis subsp. lactis CNCM I-2494, CNCM I-2494 - GCF_000220885.1	GCF_000220885.1_ASM22088v1_o_WP_004218999.1 thioredoxin-disulfide reductase [Bifidobacterium animalis]	Thioredoxin reductase_B. longum NCC2705_o_WP_012472072.1 thioredoxin-disulfide reductase [Bifidobacterium longum]
GCF_000220885.1	animalis	58.6	99.4	Bifidobacterium animalis subsp. lactis CNCM I-2494, CNCM I-2494 - GCF_000220885.1	GCF_000220885.1_ASM22088v1_o_WP_004217903.1 FAD-dependent oxidoreductase [Bifidobacterium animalis]	TrxR Thioredoxin reductase (next to AhpC)_B. longum NCC2705_o_WP_007056574.1 FAD-dependent oxidoreductase [Bifidobacterium longum]
GCF_000220885.1	animalis	60	98.1	Bifidobacterium animalis subsp. lactis CNCM I-2494, CNCM I-2494 - GCF_000220885.1	GCF_000220885.1_ASM22088v1_o_WP_004218155.1 universal stress protein [Bifidobacterium animalis]	UspA_(next to clpC gene)_B. breve UCC2003_o_WP_014483540.1 universal stress protein [Bifidobacterium breve]
GCF_000220885.1	animalis	73.1	98.8	Bifidobacterium animalis subsp. lactis CNCM I-2494, CNCM I-2494 - GCF_000220885.1	GCF_000220885.1_ASM22088v1_o_WP_004268717.1 universal stress protein [Bifidobacterium animalis]	UspA_2_B. breve UCC2003_o_WP_014484218.1 universal stress protein [Bifidobacterium breve]
GCF_000220885.1	animalis	97.8	100	Bifidobacterium animalis subsp. lactis CNCM I-2494, CNCM I-2494 - GCF_000220885.1	GCF_000220885.1_ASM22088v1_o_WP_004217727.1 WhiB family transcriptional regulator [Bifidobacterium animalis]	WblE_B. longum NCC2705_o_WP_003835265.1 MULTISPECIES: WhiB family transcriptional regulator [Bifidobacterium]
GCF_000220885.1	animalis	65.9	99.7	Bifidobacterium animalis subsp. lactis CNCM I-2494, CNCM I-2494 - GCF_000220885.1	GCF_000220885.1_ASM22088v1_o_WP_004219274.1 J domain-containing protein [Bifidobacterium animalis]	DnaJ_B. breve UCC2003_o_WP_003827989.1 MULTISPECIES: DnaJ domain-containing protein [Bifidobacterium]
GCF_000220885.1	animalis	88.2	94.2	Bifidobacterium animalis subsp. lactis CNCM I-2494, CNCM I-2494 - GCF_000220885.1	GCF_000220885.1_ASM22088v1_o_WP_035136458.1 ATP-dependent Clp protease proteolytic subunit [Bifidobacterium animalis]	ClpP1_B. breve UCC2003_o_WP_003833421.1 ATP-dependent Clp protease proteolytic subunit [Bifidobacterium breve]
GCF_000220885.1	animalis	58.6	98.9	Bifidobacterium animalis subsp. lactis CNCM I-2494, CNCM I-2494 - GCF_000220885.1	GCF_000220885.1_ASM22088v1_o_WP_004217870.1 coproporphyrinogen III oxidase [Bifidobacterium animalis]	HemN_B. longum NCC2705_o_WP_008783712.1 radical SAM family heme chaperone HemW [Bifidobacterium longum]
GCF_000220885.1	animalis	60.5	100	Bifidobacterium animalis subsp. lactis CNCM I-2494, CNCM I-2494 - GCF_000220885.1	GCF_000220885.1_ASM22088v1_o_WP_004269123.1 FAD-binding protein [Bifidobacterium animalis]	SdhA_B. asteroides PRL2011_o_WP_033511903.1 FAD-dependent oxidoreductase [Bifidobacterium asteroides]
GCF_000816205.1	animalis	55.1	100	Bifidobacterium animalis subsp. lactis KLDS2.0603, KLDS 2.0603 - GCF_000816205.1	GCF_000816205.1_ASM81620v1_o_WP_004219369.1 MULTISPECIES: NADPH-dependent oxidoreductase [Bifidobacterium]	H2O2 forming NADPH oxidase (NPOX)_B. longum ATCC15697_o_WP_012578666.1 MULTISPECIES: nitroreductase family protein [Bifidobacterium]
GCF_000816205.1	animalis	73.8	100	Bifidobacterium animalis subsp. lactis KLDS2.0603, KLDS 2.0603 - GCF_000816205.1	GCF_000816205.1_ASM81620v1_o_WP_004217905.1 peroxiredoxin [Bifidobacterium animalis]	AhpC_B. longum NCC2705_o_WP_007056578.1 MULTISPECIES: peroxiredoxin [Bifidobacterium]
GCF_000816205.1	animalis	100	100	Bifidobacterium animalis subsp. lactis KLDS2.0603, KLDS 2.0603 - GCF_000816205.1	GCF_000816205.1_ASM81620v1_o_WP_004219176.1 F0F1 ATP synthase subunit alpha [Bifidobacterium animalis]	Alpha subunit F1F0 ATPase (atpA)_B. animalis DSM 10140_o_WP_004219176.1 F0F1 ATP synthase subunit alpha [Bifidobacterium animalis]
GCF_000816205.1	animalis	100	100	Bifidobacterium animalis subsp. lactis KLDS2.0603, KLDS 2.0603 - GCF_000816205.1	GCF_000816205.1_ASM81620v1_o_WP_004219170.1 F0F1 ATP synthase subunit A [Bifidobacterium animalis]	A subunit F1F0 ATPase (atpB)_B. animalis DSM 10140_o_WP_004219170.1 F0F1 ATP synthase subunit A [Bifidobacterium animalis]
GCF_000816205.1	animalis	100	100	Bifidobacterium animalis subsp. lactis KLDS2.0603, KLDS 2.0603 - GCF_000816205.1	GCF_000816205.1_ASM81620v1_o_WP_004219181.1 F0F1 ATP synthase subunit epsilon [Bifidobacterium animalis]	Epsilon subunit F1F0 ATPase (atpC)_B. animalis DSM 10140_o_WP_004219181.1 F0F1 ATP synthase subunit epsilon [Bifidobacterium animalis]
GCF_000816205.1	animalis	100	100	Bifidobacterium animalis subsp. lactis KLDS2.0603, KLDS 2.0603 - GCF_000816205.1	GCF_000816205.1_ASM81620v1_o_WP_004219179.1 F0F1 ATP synthase subunit beta [Bifidobacterium animalis]	Beta subunit F1F0 ATPase (atpD)_B. animalis DSM 10140_o_WP_004219179.1 F0F1 ATP synthase subunit beta [Bifidobacterium animalis]
GCF_000816205.1	animalis	100	100	Bifidobacterium animalis subsp. lactis KLDS2.0603, KLDS 2.0603 - GCF_000816205.1	GCF_000816205.1_ASM81620v1_o_WP_004219171.1 MULTISPECIES: ATP synthase F0 subunit C [Bifidobacterium]	C subunit F1F0 ATPase (atpE)_B. animalis DSM 10140_o_WP_004219171.1 MULTISPECIES: ATP synthase F0 subunit C [Bifidobacterium]
GCF_000816205.1	animalis	100	100	Bifidobacterium animalis subsp. lactis KLDS2.0603, KLDS 2.0603 - GCF_000816205.1	GCF_000816205.1_ASM81620v1_o_WP_004219173.1 F0F1 ATP synthase subunit B [Bifidobacterium animalis]	B subunit F1F0 ATPase (atpF)_B. animalis DSM 10140_o_WP_004219173.1 F0F1 ATP synthase subunit B [Bifidobacterium animalis]
GCF_000816205.1	animalis	100	100	Bifidobacterium animalis subsp. lactis KLDS2.0603, KLDS 2.0603 - GCF_000816205.1	GCF_000816205.1_ASM81620v1_o_WP_004219178.1 F0F1 ATP synthase subunit gamma [Bifidobacterium animalis]	Gamma subunit F1F0 ATPase (atpG)_B. animalis DSM 10140_o_WP_004219178.1 F0F1 ATP synthase subunit gamma [Bifidobacterium animalis]
GCF_000816205.1	animalis	100	100	Bifidobacterium animalis subsp. lactis KLDS2.0603, KLDS 2.0603 - GCF_000816205.1	GCF_000816205.1_ASM81620v1_o_WP_004269232.1 F0F1 ATP synthase subunit delta [Bifidobacterium animalis]	Delta subunit F1F0 ATPase (atpH)_B. animalis DSM 10140_o_WP_004269232.1 F0F1 ATP synthase subunit delta [Bifidobacterium animalis]
GCF_000816205.1	animalis	43.1	82.1	Bifidobacterium animalis subsp. lactis KLDS2.0603, KLDS 2.0603 - GCF_000816205.1	GCF_000816205.1_ASM81620v1_o_WP_004217876.1 peroxiredoxin [Bifidobacterium animalis]	BCP-type thioredoxin peroxidase_B. longum NCC2705_o_WP_011068154.1 MULTISPECIES: peroxiredoxin [Bifidobacterium]
GCF_000816205.1	animalis	100	100	Bifidobacterium animalis subsp. lactis KLDS2.0603, KLDS 2.0603 - GCF_000816205.1	GCF_000816205.1_ASM81620v1_o_WP_004217908.1 choloylglycine hydrolase family protein [Bifidobacterium animalis]	BSH_B. lactis BB-12_o_WP_004217908.1 choloylglycine hydrolase [Bifidobacterium animalis]
GCF_000816205.1	animalis	71.8	98.3	Bifidobacterium animalis subsp. lactis KLDS2.0603, KLDS 2.0603 - GCF_000816205.1	GCF_000816205.1_ASM81620v1_o_WP_039638661.1 helix-turn-helix transcriptional regulator [Bifidobacterium animalis]	ClgR_B. breve UCC2003_o_WP_080562228.1 helix-turn-helix transcriptional regulator [Bifidobacterium breve]
GCF_000816205.1	animalis	82.5	99.9	Bifidobacterium animalis subsp. lactis KLDS2.0603, KLDS 2.0603 - GCF_000816205.1	GCF_000816205.1_ASM81620v1_o_WP_004219109.1 ATP-dependent chaperone ClpB [Bifidobacterium animalis]	ClpB_B. breve UCC2003_o_WP_015439276.1 ATP-dependent chaperone ClpB [Bifidobacterium breve]
GCF_000816205.1	animalis	82.8	99.6	Bifidobacterium animalis subsp. lactis KLDS2.0603, KLDS 2.0603 - GCF_000816205.1	GCF_000816205.1_ASM81620v1_o_WP_004217639.1 ATP-dependent Clp protease proteolytic subunit [Bifidobacterium animalis]	ClpP2_B. breve UCC2003_o_WP_014483863.1 ATP-dependent Clp protease proteolytic subunit [Bifidobacterium breve]
GCF_000816205.1	animalis	63.2	99.6	Bifidobacterium animalis subsp. lactis KLDS2.0603, KLDS 2.0603 - GCF_000816205.1	GCF_000816205.1_ASM81620v1_o_WP_004217641.1 ATP-dependent Clp protease ATP-binding subunit ClpX [Bifidobacterium animalis]	ClpX_B. breve UCC2003_o_WP_003833417.1 ATP-dependent Clp protease ATP-binding subunit ClpX [Bifidobacterium breve]
GCF_000816205.1	animalis	53.5	89.9	Bifidobacterium animalis subsp. lactis KLDS2.0603, KLDS 2.0603 - GCF_000816205.1	GCF_000816205.1_ASM81620v1_o_WP_004218935.1 cold shock domain-containing protein [Bifidobacterium animalis]	CspA_B. breve UCC2003_o_WP_003830292.1 cold-shock protein [Bifidobacterium breve]
GCF_000816205.1	animalis	75.2	100	Bifidobacterium animalis subsp. lactis KLDS2.0603, KLDS 2.0603 - GCF_000816205.1	GCF_000816205.1_ASM81620v1_o_WP_004218160.1 cold shock domain-containing protein [Bifidobacterium animalis]	CspB_B. breve UCC2003_o_WP_003830298.1 cold shock domain-containing protein [Bifidobacterium breve]
GCF_000816205.1	animalis	60.7	99.7	Bifidobacterium animalis subsp. lactis KLDS2.0603, KLDS 2.0603 - GCF_000816205.1	GCF_000816205.1_ASM81620v1_o_WP_004217936.1 molecular chaperone DnaJ [Bifidobacterium animalis]	DnaJ2_B. breve UCC2003_o_WP_015438803.1 molecular chaperone DnaJ [Bifidobacterium breve]
GCF_000816205.1	animalis	89.9	100	Bifidobacterium animalis subsp. lactis KLDS2.0603, KLDS 2.0603 - GCF_000816205.1	GCF_000816205.1_ASM81620v1_o_WP_004219269.1 MULTISPECIES: molecular chaperone DnaK [Bifidobacterium]	DnaK_B. breve UCC2003_o_WP_014483299.1 MULTISPECIES: molecular chaperone DnaK [Bifidobacterium]
GCF_000816205.1	animalis	74.1	99.4	Bifidobacterium animalis subsp. lactis KLDS2.0603, KLDS 2.0603 - GCF_000816205.1	GCF_000816205.1_ASM81620v1_o_WP_004219320.1 MULTISPECIES: DNA starvation/stationary phase protection protein [Bifidobacterium]	DPS_B. longum BBMN68_o_WP_007051742.1 MULTISPECIES: DNA starvation/stationary phase protection protein [Terrabacteria group]
GCF_000816205.1	animalis	87.1	99.3	Bifidobacterium animalis subsp. lactis KLDS2.0603, KLDS 2.0603 - GCF_000816205.1	GCF_000816205.1_ASM81620v1_o_WP_004219152.1 MULTISPECIES: formyl-CoA transferase [Bifidobacterium]	Formyl-CoA transferase_B. dentium Bd1_o_WP_012902505.1 formyl-CoA transferase [Bifidobacterium dentium]
GCF_000816205.1	animalis	69.1	99.8	Bifidobacterium animalis subsp. lactis KLDS2.0603, KLDS 2.0603 - GCF_000816205.1	GCF_000816205.1_ASM81620v1_o_WP_004269219.1 gamma-glutamylcysteine synthetase [Bifidobacterium animalis]	Glutamate-cysteine ligase_B. longum BBMN68_o_WP_013410698.1 gamma-glutamylcysteine synthetase [Bifidobacterium longum]
GCF_000816205.1	animalis	89.8	100	Bifidobacterium animalis subsp. lactis KLDS2.0603, KLDS 2.0603 - GCF_000816205.1	GCF_000816205.1_ASM81620v1_o_WP_004218937.1 chaperonin GroEL [Bifidobacterium animalis]	GroEL_B. breve UCC2003_o_WP_003830293.1 MULTISPECIES: chaperonin GroEL [Bifidobacterium]
GCF_000816205.1	animalis	85.4	99	Bifidobacterium animalis subsp. lactis KLDS2.0603, KLDS 2.0603 - GCF_000816205.1	GCF_000816205.1_ASM81620v1_o_WP_004268536.1 MULTISPECIES: co-chaperone GroES [Bifidobacterium]	GroES_B. breve UCC2003_o_WP_003829844.1 MULTISPECIES: co-chaperone GroES [Bifidobacterium]
GCF_000816205.1	animalis	54.9	99.7	Bifidobacterium animalis subsp. lactis KLDS2.0603, KLDS 2.0603 - GCF_000816205.1	GCF_000816205.1_ASM81620v1_o_WP_004217935.1 heat-inducible transcriptional repressor HrcA [Bifidobacterium animalis]	HrcA_B. breve UCC2003_o_WP_015438802.1 heat-inducible transcriptional repressor HrcA [Bifidobacterium breve]
GCF_000816205.1	animalis	54.9	99	Bifidobacterium animalis subsp. lactis KLDS2.0603, KLDS 2.0603 - GCF_000816205.1	GCF_000816205.1_ASM81620v1_o_WP_004269247.1 helix-turn-helix transcriptional regulator [Bifidobacterium animalis]	HspR_B. breve UCC2003_o_WP_003827990.1 MULTISPECIES: helix-turn-helix transcriptional regulator [Bifidobacterium]
GCF_000816205.1	animalis	58.9	85.5	Bifidobacterium animalis subsp. lactis KLDS2.0603, KLDS 2.0603 - GCF_000816205.1	GCF_000816205.1_ASM81620v1_o_WP_004218388.1 MULTISPECIES: trypsin-like serine protease [Bifidobacterium]	HtrA_B. longum NCC2705_o_WP_011068543.1 trypsin-like peptidase domain-containing protein [Bifidobacterium longum]
[truncated: 8,114 more rows]
